# Supplementary material for: The ex planta signal activity of a Medicago ribosomal uL2 protein suggests a moonlighting role in controlling secondary rhizobial infection
Source: PLoS One. 2020 Oct 1;15(10):e0235446. doi: 10.1371/journal.pone.0235446 (PMC7529298; doi:10.1371/journal.pone.0235446)
Supplement: S1 Table — (XLSX) [file pone.0235446.s009.xlsx]

## Sheet: Legend
Column Description	Legends
accession	protein accession
description	protein description
protein_set_score	protein score
#peptides	peptide number
#specific_peptides	specific peptides number
#peptide_matches	number of all peptide fragmentations (MS/MS)
#specific_peptide_matches	number of only specific peptide fragmentations (MS/MS)
Signal activity (Miller Units)
samesets_accessions	acccesion reference of identified proteins with exactly all same peptides
subsets_accessions	acccesion reference of identified proteins with some, but not all, same peptides
sequence	aa sequence of the considered peptide
modifications	type of modification on the peptide
psm_score	peptide score
calculated_mass	peptide theorical mass
charge	peptide charge
peptide_length	length of the peptide in aa
missed_cleavages	number of R or K missed site cleaved by trypsin
start	starting aa of the peptide
end	ending aa of the peptide
residue_before	aa before trypsic cleavage in the peptide
residue_after	aa after trypsic cleavage in the peptide
psm_count	number of fragmentation for this peptide

## Sheet: MS analysis of the B6 fraction
accession	description	protein_set_score	#peptides	#specific_peptides	#peptide_matches	#specific_peptide_matches	Signal activity (Miller Units)
RL1_ECO24	sp|A7ZUJ7|RL1_ECO24 50S ribosomal protein L1 OS=Escherichia coli O139:H28 (strain E24377A / ETEC) GN=rplA PE=3 SV=1	1443.2	31	31	304	304
RL6_ECO24	sp|A7ZSJ4|RL6_ECO24 50S ribosomal protein L6 OS=Escherichia coli O139:H28 (strain E24377A / ETEC) GN=rplF PE=3 SV=1	991.1	21	21	1331	1331
PIMT_ECO24	sp|A7ZQI7|PIMT_ECO24 Protein-L-isoaspartate O-methyltransferase OS=Escherichia coli O139:H28 (strain E24377A / ETEC) GN=pcm PE=3 SV=1	790.1	23	23	57	57	4177
DBHA_ECO57	sp|P0ACF2|DBHA_ECO57 DNA-binding protein HU-alpha OS=Escherichia coli O157:H7 GN=hupA PE=3 SV=1	672.2	14	13	806	789	4600
DBHB_ECO57	sp|P0ACF6|DBHB_ECO57 DNA-binding protein HU-beta OS=Escherichia coli O157:H7 GN=hupB PE=3 SV=1	621.8	15	14	793	776	4272
RL24_ECO24	sp|A7ZSJ8|RL24_ECO24 50S ribosomal protein L24 OS=Escherichia coli O139:H28 (strain E24377A / ETEC) GN=rplX PE=3 SV=1	569.6	12	12	239	239
TORT_ECOLI	sp|P38683|TORT_ECOLI Periplasmic protein TorT OS=Escherichia coli (strain K12) GN=torT PE=1 SV=3	537.7	13	13	24	24	4277
END3_ECOL6	sp|P0AB84|END3_ECOL6 Endonuclease III OS=Escherichia coli O6:H1 (strain CFT073 / ATCC 700928 / UPEC) GN=nth PE=3 SV=1	535.9	14	14	44	44
SLMA_ECO24	sp|A7ZTJ2|SLMA_ECO24 Nucleoid occlusion factor SlmA OS=Escherichia coli O139:H28 (strain E24377A / ETEC) GN=slmA PE=3 SV=1	526.8	14	14	33	33
RL10_ECO24	sp|A7ZUJ8|RL10_ECO24 50S ribosomal protein L10 OS=Escherichia coli O139:H28 (strain E24377A / ETEC) GN=rplJ PE=3 SV=1	491.5	13	13	18	18
RL9_ECO24	sp|A7ZV74|RL9_ECO24 50S ribosomal protein L9 OS=Escherichia coli O139:H28 (strain E24377A / ETEC) GN=rplI PE=3 SV=1	472.9	13	13	24	24
PROQ_ECO24	sp|A7ZMV4|PROQ_ECO24 RNA chaperone ProQ OS=Escherichia coli O139:H28 (strain E24377A / ETEC) GN=proQ PE=3 SV=1	466.5	12	12	20	20	4204
LRP_ECO57	sp|P0ACJ2|LRP_ECO57 Leucine-responsive regulatory protein OS=Escherichia coli O157:H7 GN=lrp PE=3 SV=2	459.8	18	18	84	84	4871
RL3_ECO24	sp|A7ZSK9|RL3_ECO24 50S ribosomal protein L3 OS=Escherichia coli O139:H28 (strain E24377A / ETEC) GN=rplC PE=3 SV=1	443	12	12	27	27
RL22_ECO24	sp|A7ZSK4|RL22_ECO24 50S ribosomal protein L22 OS=Escherichia coli O139:H28 (strain E24377A / ETEC) GN=rplV PE=3 SV=1	438.5	10	10	17	17
IAP_ECOLI	sp|P10423|IAP_ECOLI Alkaline phosphatase isozyme conversion protein OS=Escherichia coli (strain K12) GN=iap PE=3 SV=1	425.3	12	12	27	27	4639
RS2_ECO27	sp|B7UIL4|RS2_ECO27 30S ribosomal protein S2 OS=Escherichia coli O127:H6 (strain E2348/69 / EPEC) GN=rpsB PE=3 SV=1	409.6	14	14	24	24
RSMD_ECOL6	sp|P0ADY0|RSMD_ECOL6 Ribosomal RNA small subunit methyltransferase D OS=Escherichia coli O6:H1 (strain CFT073 / ATCC 700928 / UPEC) GN=rsmD PE=3 SV=1	402.7	12	12	53	53
SEQA_ECOL6	sp|P0AFY9|SEQA_ECOL6 Negative modulator of initiation of replication OS=Escherichia coli O6:H1 (strain CFT073 / ATCC 700928 / UPEC) GN=seqA PE=3 SV=1	394.3	9	9	23	23	3937
RS5_ECO24	sp|A7ZSJ2|RS5_ECO24 30S ribosomal protein S5 OS=Escherichia coli O139:H28 (strain E24377A / ETEC) GN=rpsE PE=3 SV=1	367.1	7	7	15	15
AMIC_ECOL6	sp|P63884|AMIC_ECOL6 N-acetylmuramoyl-L-alanine amidase AmiC OS=Escherichia coli O6:H1 (strain CFT073 / ATCC 700928 / UPEC) GN=amiC PE=3 SV=1	343.7	9	9	12	12	3968
RL11_ECO24	sp|A7ZUJ6|RL11_ECO24 50S ribosomal protein L11 OS=Escherichia coli O139:H28 (strain E24377A / ETEC) GN=rplK PE=3 SV=1	334.4	7	7	11	11
RL13_ECO24	sp|A7ZSC5|RL13_ECO24 50S ribosomal protein L13 OS=Escherichia coli O139:H28 (strain E24377A / ETEC) GN=rplM PE=3 SV=1	268.6	8	8	18	18
IHFA_ECO24	sp|A7ZMI0|IHFA_ECO24 Integration host factor subunit alpha OS=Escherichia coli O139:H28 (strain E24377A / ETEC) GN=ihfA PE=3 SV=1	268.3	8	8	13	13	3498
XERC_ECO24	sp|A7ZU16|XERC_ECO24 Tyrosine recombinase XerC OS=Escherichia coli O139:H28 (strain E24377A / ETEC) GN=xerC PE=3 SV=1	263.2	9	9	14	14	3989
TRUB_ECO57	sp|P60342|TRUB_ECO57 tRNA pseudouridine synthase B OS=Escherichia coli O157:H7 GN=truB PE=3 SV=1	260.6	11	11	20	20	3941
RECX_ECOBW	sp|C4ZYU3|RECX_ECOBW Regulatory protein RecX OS=Escherichia coli (strain K12 / MC4100 / BW2952) GN=recX PE=3 SV=1	249.7	9	9	14	14	4327
RSMJ_ECO24	sp|A7ZT33|RSMJ_ECO24 Ribosomal RNA small subunit methyltransferase J OS=Escherichia coli O139:H28 (strain E24377A / ETEC) GN=rsmJ PE=3 SV=1	240	5	5	5	5
YHAV_ECO57	sp|P64595|YHAV_ECO57 Toxin YhaV OS=Escherichia coli O157:H7 GN=yhaV PE=3 SV=1	229.8	8	8	11	11	4258
MQSA_ECOLI	sp|Q46864|MQSA_ECOLI Antitoxin MqsA OS=Escherichia coli (strain K12) GN=mqsA PE=1 SV=1	210.7	6	6	12	12
RLUB_ECO57	sp|Q8X4Q8|RLUB_ECO57 Ribosomal large subunit pseudouridine synthase B OS=Escherichia coli O157:H7 GN=rluB PE=3 SV=1	209.9	7	7	14	14
RL5_ECO24	sp|A7ZSJ7|RL5_ECO24 50S ribosomal protein L5 OS=Escherichia coli O139:H28 (strain E24377A / ETEC) GN=rplE PE=3 SV=1	205.6	9	9	13	13
RUVC_ECO24	sp|A7ZMY7|RUVC_ECO24 Crossover junction endodeoxyribonuclease RuvC OS=Escherichia coli O139:H28 (strain E24377A / ETEC) GN=ruvC PE=3 SV=1	197.3	7	7	17	17	4014
YGER_ECOLI	sp|Q46798|YGER_ECOLI Uncharacterized lipoprotein YgeR OS=Escherichia coli (strain K12) GN=ygeR PE=3 SV=2	194.2	7	7	14	14	4239
YAIL_ECOLI	sp|P51024|YAIL_ECOLI Uncharacterized protein YaiL OS=Escherichia coli (strain K12) GN=yaiL PE=4 SV=2	182.3	6	6	7	7
YBAQ_ECOL6	sp|P0A9T7|YBAQ_ECOL6 Uncharacterized HTH-type transcriptional regulator YbaQ OS=Escherichia coli O6:H1 (strain CFT073 / ATCC 700928 / UPEC) GN=ybaQ PE=3 SV=1	181.5	5	5	6	6	3843
RL15_ECOBW	sp|C4ZUF6|RL15_ECOBW 50S ribosomal protein L15 OS=Escherichia coli (strain K12 / MC4100 / BW2952) GN=rplO PE=3 SV=1	178.7	5	5	7	7	3891
END8_ECO24	sp|A7ZJ95|END8_ECO24 Endonuclease 8 OS=Escherichia coli O139:H28 (strain E24377A / ETEC) GN=nei PE=3 SV=1	176.4	6	6	8	8
PBP7_ECOLI	sp|P0AFI5|PBP7_ECOLI D-alanyl-D-alanine endopeptidase OS=Escherichia coli (strain K12) GN=pbpG PE=1 SV=2	166.6	7	7	10	10	4164
MNTR_ECO57	sp|Q8X7U4|MNTR_ECO57 Transcriptional regulator MntR OS=Escherichia coli O157:H7 GN=mntR PE=3 SV=1	164.6	5	5	11	11	4426
RLUE_ECO57	sp|Q8X724|RLUE_ECO57 Ribosomal large subunit pseudouridine synthase E OS=Escherichia coli O157:H7 GN=rluE PE=3 SV=1	162.4	6	6	8	8	3928
RL18_ECO24	sp|A7ZSJ3|RL18_ECO24 50S ribosomal protein L18 OS=Escherichia coli O139:H28 (strain E24377A / ETEC) GN=rplR PE=3 SV=1	161	5	5	9	9
TOP1_ECOLI	sp|P06612|TOP1_ECOLI DNA topoisomerase 1 OS=Escherichia coli (strain K12) GN=topA PE=1 SV=2	155.2	5	5	6	6
YAEH_ECO24	sp|A7ZHQ5|YAEH_ECO24 UPF0325 protein YaeH OS=Escherichia coli O139:H28 (strain E24377A / ETEC) GN=yaeH PE=3 SV=1	148.5	6	6	12	12	4366
GLPC_ECO57	sp|P0A997|GLPC_ECO57 Anaerobic glycerol-3-phosphate dehydrogenase subunit C OS=Escherichia coli O157:H7 GN=glpC PE=3 SV=1	145.3	3	3	4	4	3923
PRLF_ECOLI	sp|P15373|PRLF_ECOLI Antitoxin PrlF OS=Escherichia coli (strain K12) GN=prlF PE=1 SV=1	145.2	5	5	8	8
RL27_ECO24	sp|A7ZS81|RL27_ECO24 50S ribosomal protein L27 OS=Escherichia coli O139:H28 (strain E24377A / ETEC) GN=rpmA PE=3 SV=1	133.8	5	5	6	6
YDGH_ECOLI	sp|P76177|YDGH_ECOLI Protein YdgH OS=Escherichia coli (strain K12) GN=ydgH PE=1 SV=1	119.3	3	3	4	4	3770
ACP_ECO24	sp|A7ZKJ7|ACP_ECO24 Acyl carrier protein OS=Escherichia coli O139:H28 (strain E24377A / ETEC) GN=acpP PE=3 SV=1	112.9	3	3	5	5	4037
RL14_ECO24	sp|A7ZSJ9|RL14_ECO24 50S ribosomal protein L14 OS=Escherichia coli O139:H28 (strain E24377A / ETEC) GN=rplN PE=3 SV=1	111.1	4	4	6	6
RLME_ECO24	sp|A7ZS75|RLME_ECO24 Ribosomal RNA large subunit methyltransferase E OS=Escherichia coli O139:H28 (strain E24377A / ETEC) GN=rlmE PE=3 SV=1	94	3	3	4	4
TCDA_ECOLI	sp|Q46927|TCDA_ECOLI tRNA threonylcarbamoyladenosine dehydratase OS=Escherichia coli (strain K12) GN=tcdA PE=1 SV=1	92.1	3	3	6	6
TRUD_ECO24	sp|A7ZQI9|TRUD_ECO24 tRNA pseudouridine synthase D OS=Escherichia coli O139:H28 (strain E24377A / ETEC) GN=truD PE=3 SV=1	77.8	4	4	4	4	3731
YQJI_ECOLI	sp|P64588|YQJI_ECOLI Transcriptional regulator YqjI OS=Escherichia coli (strain K12) GN=yqjI PE=1 SV=1	75.6	3	3	4	4	4125
RL2_ECO24	sp|A7ZSK6|RL2_ECO24 50S ribosomal protein L2 OS=Escherichia coli O139:H28 (strain E24377A / ETEC) GN=rplB PE=3 SV=1	74.3	4	4	5	5
ULAR_ECO24	sp|A7ZV62|ULAR_ECO24 HTH-type transcriptional regulator UlaR OS=Escherichia coli O139:H28 (strain E24377A / ETEC) GN=ulaR PE=3 SV=1	65.9	4	4	4	4	4115
YIBL_ECO57	sp|P0ADL0|YIBL_ECO57 Uncharacterized protein YibL OS=Escherichia coli O157:H7 GN=yibL PE=4 SV=1	64.6	4	4	13	13	4251
SPY_ECOLI	sp|P77754|SPY_ECOLI Spheroplast protein Y OS=Escherichia coli (strain K12) GN=spy PE=1 SV=1	56.7	5	5	6	6	3986
OBG_ECO24	sp|A7ZS79|OBG_ECO24 GTPase Obg OS=Escherichia coli O139:H28 (strain E24377A / ETEC) GN=obg PE=3 SV=1	44.2	2	2	4	4
E. coli K12 wt							5067
	Genes for which Keio mutants have been tested with corresponding signal activity (H).

## Sheet: MS excised (RplB) band 
accession	description	protein_set_score	#peptides	#specific_peptides	#specific_peptide_matches
RL2_ECO24	sp|A7ZSK6|RL2_ECO24 50S ribosomal protein L2 OS=Escherichia coli O139:H28 (strain E24377A / ETEC) GN=rplB PE=3 SV=1	745.97	24	24	300
TOP1_ECOLI	sp|P06612|TOP1_ECOLI DNA topoisomerase 1 OS=Escherichia coli (strain K12) GN=topA PE=1 SV=2	230.596	9	9	16
XERD_ECO57	sp|Q8X574|XERD_ECO57 Tyrosine recombinase XerD OS=Escherichia coli O157:H7 GN=xerD PE=3 SV=1	179.885	7	7	8
