# Supplementary material for: The ex planta signal activity of a Medicago ribosomal uL2 protein suggests a moonlighting role in controlling secondary rhizobial infection
Source: PLoS One. 2020 Oct 1;15(10):e0235446. doi: 10.1371/journal.pone.0235446 (PMC7529298; doi:10.1371/journal.pone.0235446)
Supplement: S2 Table — (XLSX) [file pone.0235446.s010.xlsx]

## Sheet: Search settings and infos
project_name	Jacques Batut	Jacques Batut
result_set_name	CPI 170710 Batut Medicago SinoR 10 Ech (C:\ProgramData\Matrix Science\Mascot Daemon\parameters\paramètres_CPI\CPI_OE_Batut_Medicago et SinoR 2017.par), submitted from Daemon on MINAS-TIRITH	CPI 170710 Batut Medicago SinoR 10 Ech (C:\ProgramData\Matrix Science\Mascot Daemon\parameters\paramètres_CPI\CPI_OE_Batut_Medicago et SinoR 2017.par), submitted from Daemon on MINAS-TIRITH
search_title	CPI 170710 Batut Medicago SinoR 10 Ech (C:\ProgramData\Matrix Science\Mascot Daemon\parameters\paramètres_CPI\CPI_OE_Batut_Medicago et SinoR 2017.par), submitted from Daemon on MINAS-TIRITH	CPI 170710 Batut Medicago SinoR 10 Ech (C:\ProgramData\Matrix Science\Mascot Daemon\parameters\paramètres_CPI\CPI_OE_Batut_Medicago et SinoR 2017.par), submitted from Daemon on MINAS-TIRITH
search_date	2017:07:10 17:40:37	2017:07:10 16:53:58
raw_file_name	OECPI170628_15	OECPI170628_20
peaklist_file_path	E:\MGF_MZDB\Carole Pichereaux\OECPI170628_15.raw.mgf	E:\MGF_MZDB\Carole Pichereaux\OECPI170628_20.raw.mgf
result_file_name	F083744.dat	F083739.dat
result_file_directory	G:\Mascot\data\20170710	G:\Mascot\data\20170710
job_number	83744	83739
user_name
user_email
queries_count	41039	37759
searched_sequences_count	119875	119875
software_name	Mascot	Mascot
software_version	2.6.0	2.6.0
instrument_config	LTQ-ORBITRAP VELOS ETD (A1=FTMS F=CID A2=TRAP)	LTQ-ORBITRAP VELOS ETD (A1=FTMS F=CID A2=TRAP)
database_names	D:/Sequences/Medicago/current/Medicago_20170704.fasta; D:/Sequences/Sinorhizobium/current/sinorhizonium_meliloti_20170704.fasta	D:/Sequences/Medicago/current/Medicago_20170704.fasta; D:/Sequences/Sinorhizobium/current/sinorhizonium_meliloti_20170704.fasta
database_releases	2017:07:12 12:07:29; 2017:07:12 12:07:29	2017:07:12 12:07:29; 2017:07:12 12:07:29
database_sequences_count	0; 0	0; 0
taxonomy	All entries	All entries
enzymes	Trypsin	Trypsin
max_missed_cleavages	1	1
fixed_ptms	Carbamidomethyl (C)	Carbamidomethyl (C)
variable_ptms	Oxidation (M)	Oxidation (M)
peptide_charge_states	2+ and 3+	2+ and 3+
peptide_mass_error_tolerance	6.0 ppm	6.0 ppm
fragment_mass_error_tolerance	0.8 Da	0.8 Da
is_decoy	false	false
Column Description	Legends
accession	protein accession
description	protein description
protein_set_score	protein score
#peptides	peptide number
#specific_peptides	specific peptides number
#peptide_matches	number of all peptide fragmentations (MS/MS)
#specific_peptide_matches	number of only specific peptide fragmentations (MS/MS)
Signal activity (Miller Units)
samesets_accessions	acccesion reference of identified proteins with exactly all same peptides
subsets_accessions	acccesion reference of identified proteins with some, but not all, same peptides
sequence	aa sequence of the considered peptide
modifications	type of modification on the peptide
psm_score	peptide score
calculated_mass	peptide theorical mass
charge	peptide charge
peptide_length	length of the peptide in aa
missed_cleavages	number of R or K missed site cleaved by trypsin
start	starting aa of the peptide
end	ending aa of the peptide
residue_before	aa before trypsic cleavage in the peptide
residue_after	aa after trypsic cleavage in the peptide
psm_count	number of fragmentation for this peptide

## Sheet: Medicago validated proteins
accession	samesets_accessions	subsets_accessions	description	protein_set_score	#peptides	#specific_peptide_matches
MtrunA17Chr1g0156731	MtrunA17Chr1g0156731		len=818 def=Putative Heat shock protein Hsp90 family	605.709	20	107
MtrunA17Chr4g0008401	MtrunA17Chr4g0008401	MtrunA17Chr1g0203181; MtrunA17Chr2g0292921; MtrunA17Chr4g0008361; MtrunA17Chr4g0051631; MtrunA17Chr7g0255791	len=449 EC=2.4.2.1; def=Putative purine-nucleoside phosphorylase	388.027	9	88
MtrunA17Chr7g0247311	MtrunA17Chr7g0247311	MtrunA17Chr5g0405281	len=259 def=Putative ribosomal protein L8	391.236	10	83
MtrunA17Chr7g0241651	MtrunA17Chr7g0241651		len=755 EC=6.4.1.2; def=Putative acetyl-CoA carboxylase	553.851	15	81
MtrunA17Chr5g0403311	MtrunA17Chr5g0403311; MtrunA17Chr8g0357951	MtrunA17Chr4g0005611; MtrunA17Chr7g0243211	len=265 def=Putative ribosomal protein S4e	528.446	17	77
MtrunA17Chr1g0153011	MtrunA17Chr1g0153011		len=455 EC=3.4.22.14; def=Putative actinidain	333.216	14	74
MtrunA17Chr5g0394611	MtrunA17Chr5g0394611	MtrunA17Chr3g0081171	len=261 def=40S ribosomal protein S3a	574.649	6	74
MtrunA17Chr4g0052211	MtrunA17Chr4g0052211	MtrunA17Chr2g0286111	len=151 def=Putative ribosomal protein S11	369.878	8	71
MtrunA17Chr2g0277391	MtrunA17Chr2g0277391; MtrunA17Chr2g0297101		len=135 RPL27; def=60S ribosomal protein L27	210.774	6	64
MtrunA17Chr1g0155631	MtrunA17Chr1g0155631; MtrunA17Chr1g0168341	MtrunA17Chr1g0210251; MtrunA17Chr6g0469871; MtrunA17Chr6g0469891	len=239 def=Putative ribosomal protein S3, bacterial	270.636	7	63
MtrunA17Chr3g0114001	MtrunA17Chr3g0114001	MtrunA17Chr3g0114021	len=340 def=Putative ribosomal protein S1	190.158	5	57
MtrunA17Chr7g0263361	MtrunA17Chr7g0263361		len=1061 MCA8; EC=3.6.3.8; def=Putative calcium-transporting ATPase	497.043	12	56
MtrunA17Chr2g0277001	MtrunA17Chr2g0277001	MtrunA17Chr1g0155771	len=935 def=Putative proteasome component (PCI) domain, eukaryotic translation initiation factor 3 subunit C	445.6	11	56
MtrunA17Chr8g0388761	MtrunA17Chr8g0388761	MtrunA17Chr2g0284681; MtrunA17Chr7g0217971	len=669 def=Putative Heat shock protein 70 family	930.461	25	54
MtrunA17Chr3g0132301	MtrunA17Chr3g0132301		len=260 GF14A; def=14-3-3-like protein A	144.944	3	53
MtrunA17Chr4g0040471	MtrunA17Chr4g0040471		len=886 def=Putative 26S proteasome regulatory complex, non-ATPase subcomplex, Rpn1 subunit	114.579	4	52
MtrunA17Chr8g0385771	MtrunA17Chr8g0385771		len=603 def=Putative signal recognition particle subunit SRP68	514.074	15	51
MtrunA17Chr6g0458031	MtrunA17Chr6g0458031; MtrunA17Chr6g0484891		len=191 def=Putative ribosomal protein S7e	525.764	13	51
MtrunA17Chr1g0200191	MtrunA17Chr1g0200191		len=177 def=Putative ATP synthase, F0 complex, subunit D	126.228	4	48
MtrunA17Chr2g0328821	MtrunA17Chr2g0328821; MtrunA17Chr5g0442901; MtrunA17Chr5g0442931	MtrunA17Chr3g0095911	len=194 def=Putative 60S ribosomal protein L18a/ L20, eukaryotes	381.069	8	46
MtrunA17Chr1g0183341	MtrunA17Chr1g0183341; MtrunA17Chr7g0261941	MtrunA17Chr1g0157171	len=140 def=Putative ribosomal protein L14P	332.887	8	44
MtrunA17Chr3g0128911	MtrunA17Chr3g0128911; MtrunA17Chr5g0447461		len=130 def=Putative ribosomal protein S26e	87.018	5	43
MtrunA17Chr5g0413361	MtrunA17Chr5g0413361; MtrunA17Chr8g0380181	MtrunA17Chr1g0178381; MtrunA17Chr1g0181441; MtrunA17Chr3g0127481; MtrunA17Chr4g0037241; MtrunA17Chr4g0041641; MtrunA17Chr4g0041701; MtrunA17Chr4g0041751; MtrunA17Chr4g0046801; MtrunA17Chr4g0046831; MtrunA17Chr4g0048591; MtrunA17Chr5g0433661; MtrunA17Chr5g0444101; MtrunA17Chr6g0475951; MtrunA17Chr6g0475961; MtrunA17Chr7g0266661; MtrunA17Chr7g0274921; MtrunA17Chr8g0342711; MtrunA17Chr8g0374161; Mtr…	len=155 def=Ubiquitin-40S ribosomal protein S27a	163.211	2	43
MtrunA17Chr2g0299501	MtrunA17Chr2g0299501		len=369 def=Putative nucleosome assembly protein (NAP)	295.587	23	42
MtrunA17Chr8g0388671	MtrunA17Chr8g0388671	MtrunA17Chr2g0284681; MtrunA17Chr7g0217971	len=668 def=Putative Heat shock protein 70 family	804.397	7	42
MtrunA17Chr7g0234701	MtrunA17Chr7g0234701		len=532 EC=1.10.2.2; def=Putative quinol--cytochrome-c reductase	328.724	1	41
MtrunA17Chr1g0201721	MtrunA17Chr1g0201721		len=389 def=Putative ribosomal protein L3	467	8	40
MtrunA17Chr3g0128201	MtrunA17Chr3g0128201		len=193 RPL9; def=60S ribosomal protein L9	313.578	17	38
MtrunA17Chr2g0322181	MtrunA17Chr2g0322181		len=417 def=Putative terminal organelle assembly protein TopJ	518.82	12	38
MtrunA17Chr4g0029071	MtrunA17Chr4g0029071		len=285 def=Putative major intrinsic protein	123.802	9	35
MtrunA17MTg0490471	MtrunA17MTg0490471		len=506 ATPA; EC=3.6.3.14; def=ATP synthase subunit alpha	638.163	14	35
MtrunA17Chr5g0401191	MtrunA17Chr5g0401191		len=146 def=Putative translation protein SH3-like	190.776	6	35
MtrunA17Chr1g0208751	MtrunA17Chr1g0208751	MtrunA17CPg0493401; MtrunA17Chr1g0208761; MtrunA17Chr3g0090971; MtrunA17Chr4g0016371; MtrunA17Chr6g0470741; MtrunA17Chr7g0222041; MtrunA17Chr7g0229391; MtrunA17Chr7g0276011	len=559 EC=3.6.3.14; def=Putative H(+)-transporting two-sector ATPase	399.673	3	34
MtrunA17Chr4g0013611	MtrunA17Chr4g0013611	MtrunA17Chr4g0076951	len=922 EC=3.6.5.5; def=Putative dynamin GTPase	545.047	16	34
MtrunA17Chr7g0223291	MtrunA17Chr7g0223291	MtrunA17Chr1g0188611; MtrunA17Chr2g0284681; MtrunA17Chr2g0293561; MtrunA17Chr2g0293581; MtrunA17Chr2g0298851; MtrunA17Chr2g0298861; MtrunA17Chr2g0299791; MtrunA17Chr2g0299851; MtrunA17Chr2g0299921; MtrunA17Chr4g0012541; MtrunA17Chr4g0031301; MtrunA17Chr4g0031321; MtrunA17Chr7g0217971; MtrunA17Chr7g0223031; MtrunA17Chr7g0223181; MtrunA17Chr7g0223681; MtrunA17Chr7g0223711; MtrunA17Chr7g0223741; Mtr…	len=649 def=Putative Heat shock protein 70 family	591.24	15	34
MtrunA17Chr3g0078591	MtrunA17Chr3g0078591; MtrunA17Chr4g0041531; MtrunA17Chr8g0355901	MtrunA17Chr7g0264261	len=182 def=Putative ribosomal protein L5	165.482	10	33
MtrunA17Chr8g0383281	MtrunA17Chr8g0383281		len=244 def=putative protein	236.137	5	31
MtrunA17Chr6g0454811	MtrunA17Chr6g0454811	MtrunA17Chr7g0257481	len=410 def=Putative proteasome component (PCI) domain, eukaryotic translation initiation factor 3 subunit M	311.008	8	31
MtrunA17Chr8g0388271	MtrunA17Chr8g0388271	MtrunA17Chr5g0396561	len=610 def=Dynamin-related protein 12A	240.12	8	31
MtrunA17Chr4g0029051	MtrunA17Chr4g0029051	MtrunA17Chr1g0181241; MtrunA17Chr2g0326651	len=166 def=Putative ribosomal protein L11/L12	268.681	5	30
MtrunA17Chr8g0376181	MtrunA17Chr8g0376181		len=621 def=Putative transmembrane protein	393.659	6	29
MtrunA17Chr4g0025401	MtrunA17Chr4g0025401		len=416 def=Putative chaperone DnaJ	345.125	10	29
MtrunA17Chr7g0272321	MtrunA17Chr7g0272321		len=124 def=Putative ribosomal protein L22e	209.558	9	29
MtrunA17Chr1g0187471	MtrunA17Chr1g0187471		len=133 def=Putative ribosomal protein L14e	212.646	4	28
MtrunA17Chr1g0195471	MtrunA17Chr1g0195471		len=119 def=Putative ribosomal protein L22e	193.644	6	27
MtrunA17Chr3g0077371	MtrunA17Chr3g0077371; MtrunA17Chr3g0077391; MtrunA17Chr4g0009481; MtrunA17Chr7g0241891	MtrunA17Chr1g0182531; MtrunA17Chr4g0009501; MtrunA17Chr4g0060551	len=197 def=Putative ribosomal protein S4/S9	233.346	4	26
MtrunA17Chr2g0332111	MtrunA17Chr2g0332111	MtrunA17Chr4g0004191	len=901 EC=2.3.1.254; def=Putative N-terminal methionine N(alpha)-acetyltransferase NatB	223.049	11	26
MtrunA17Chr7g0224411	MtrunA17Chr7g0224411		len=260 def=Putative 50S ribosomal protein L30e	241.292	11	26
MtrunA17Chr2g0321491	MtrunA17Chr2g0321491	MtrunA17Chr1g0201601	len=216 def=Putative ribosomal protein L1	484.825	7	26
MtrunA17Chr2g0321571	MtrunA17Chr2g0321571; MtrunA17Chr4g0035271		len=107 def=Putative ribosomal protein S25	155.333	8	24
MtrunA17Chr4g0007371	MtrunA17Chr4g0007371	MtrunA17Chr8g0386781	len=451 EC=2.4.2.1; def=Putative purine-nucleoside phosphorylase	421.84	1	24
MtrunA17Chr2g0317411	MtrunA17Chr2g0317411		len=609 def=Putative proton pump-interactor	96.671	10	23
MtrunA17Chr4g0057051	MtrunA17Chr4g0057051		len=420 def=Putative 43kDa postsynaptic protein	241.908	5	23
MtrunA17Chr2g0315891	MtrunA17Chr2g0315891	MtrunA17Chr1g0148101; MtrunA17Chr2g0325821; MtrunA17Chr8g0360571	len=966 PEPC; EC=4.1.1.31; def=Putative phosphoenolpyruvate carboxylase	371.638	8	23
MtrunA17Chr4g0056921	MtrunA17Chr4g0056921	MtrunA17Chr5g0398801	len=151 def=Putative ribosomal protein S15	198.418	13	23
MtrunA17Chr3g0088301	MtrunA17Chr3g0088301	MtrunA17Chr2g0328891	len=389 def=Putative mitochondrial carrier protein	312.859	11	23
MtrunA17Chr7g0234781	MtrunA17Chr7g0234781	MtrunA17Chr4g0006811	len=217 def=Putative ribosomal protein S8e/ribosomal biogenesis NSA2	379.632	5	23
MtrunA17Chr4g0037381	MtrunA17Chr4g0037381		len=139 def=Putative transcription factor CSD family	125.759	7	22
MtrunA17Chr3g0130841	MtrunA17Chr3g0130841		len=519 def=Putative PB1 domain, CBS domain-containing protein	84.719	3	22
MtrunA17Chr5g0426551	MtrunA17Chr5g0426551		len=260 def=Putative 14-3-3 protein	131.12	22	22
MtrunA17Chr1g0181761	MtrunA17Chr1g0181761		len=405 def=Putative ribosomal protein L4/L1e	728.144	3	22
MtrunA17Chr3g0128041	MtrunA17Chr3g0128041	MtrunA17Chr3g0128051	len=227 def=Putative nascent polypeptide-associated complex subunit alpha	139.36	2	21
MtrunA17Chr4g0057861	MtrunA17Chr4g0057861	MtrunA17Chr2g0316821; MtrunA17Chr8g0357071; MtrunA17Chr8g0360951	len=339 GAPC1; EC=1.2.1.12; def=Glyceraldehyde-3-phosphate dehydrogenase, cytosolic	620.219	2	21
MtrunA17Chr7g0255421	MtrunA17Chr7g0255421		len=203 def=Putative nascent polypeptide-associated complex subunit alpha	230.291	15	20
MtrunA17Chr4g0073341	MtrunA17Chr4g0073341		len=327 EC=3.6.3.14; def=Putative H(+)-transporting two-sector ATPase	343.143	2	20
MtrunA17Chr8g0347791	MtrunA17Chr8g0347791		len=146 def=Eukaryotic translation initiation factor 1A	227.702	11	20
MtrunA17Chr3g0113691	MtrunA17Chr3g0113691	MtrunA17Chr1g0201601	len=216 def=Putative ribosomal protein L1	436.276	7	20
MtrunA17Chr1g0155011	MtrunA17Chr1g0155011; MtrunA17Chr7g0271401		len=207 def=Putative ribosomal protein L13e	202.859	4	20
MtrunA17Chr5g0438731	MtrunA17Chr5g0438731		len=467 EC=5.3.4.1; def=Putative protein disulfide-isomerase	292.965	7	19
MtrunA17Chr2g0310611	MtrunA17Chr2g0310611	MtrunA17Chr2g0310621	len=491 EC=2.7.2.3; def=Putative phosphoglycerate kinase	227.229	6	19
MtrunA17Chr5g0446941	MtrunA17Chr5g0446941; MtrunA17Chr5g0446951	MtrunA17Chr1g0202601; MtrunA17Chr6g0469201	len=699 def=Putative Heat shock protein Hsp90 family	326.884	8	19
MtrunA17Chr7g0216561	MtrunA17Chr7g0216561		len=277 POR1; def=Outer plastidial membrane protein porin	217.353	7	18
MtrunA17Chr8g0376921	MtrunA17Chr8g0376921		len=668 def=Putative tetratricopeptide-like helical domain, signal recognition particle, SRP72 subunit	210.192	8	18
MtrunA17Chr3g0139831	MtrunA17Chr3g0139831		len=511 def=Putative translation initiation factor 3 complex subunit L	156.685	16	18
MtrunA17Chr7g0271351	MtrunA17Chr7g0271351		len=504 EC=3.4.23.40; def=Putative phytepsin	234.283	11	18
MtrunA17Chr3g0138631	MtrunA17Chr3g0138631	MtrunA17Chr1g0168061; MtrunA17Chr5g0436791	len=323 def=Putative ribosomal protein L10P	128.241	6	18
MtrunA17Chr4g0037721	MtrunA17Chr4g0037721		len=259 def=Putative 50S ribosomal protein L30e	241.721	4	18
MtrunA17Chr8g0341511	MtrunA17Chr8g0341511		len=143 def=Putative ribosomal protein L28e	180.021	4	18
MtrunA17Chr6g0458091	MtrunA17Chr6g0458091; MtrunA17Chr6g0458111	MtrunA17Chr1g0156421; MtrunA17Chr1g0196251; MtrunA17Chr1g0210931; MtrunA17Chr2g0298371; MtrunA17Chr2g0318291; MtrunA17Chr8g0336511	len=447 EC=3.6.5.3; def=Putative protein-synthesizing GTPase	452.415	4	18
MtrunA17Chr5g0417101	MtrunA17Chr5g0417101; MtrunA17Chr7g0217171; MtrunA17Chr8g0361721		len=120 def=Putative ribosomal protein L34Ae	80.126	4	17
MtrunA17Chr3g0136881	MtrunA17Chr3g0136881	MtrunA17Chr1g0150181	len=636 def=Putative nonaspanin (TM9SF)	218.006	6	17
MtrunA17Chr2g0312061	MtrunA17Chr2g0312061	MtrunA17Chr2g0315521	len=466 EC=3.6.5.3; def=Putative protein-synthesizing GTPase	114.421	1	17
MtrunA17Chr1g0183711	MtrunA17Chr1g0183711		len=689 EC=2.4.99.18; def=Putative dolichyl-diphosphooligosaccharide--protein glycotransferase	151.691	9	17
MtrunA17Chr2g0317951	MtrunA17Chr2g0317951		len=437 def=Putative proteasome component (PCI) domain, tetratricopeptide-like helical domain-containing protein	68.993	4	17
MtrunA17Chr4g0070011	MtrunA17Chr4g0070011		len=805 ,,,SS; EC=2.4.1.13; def=Sucrose synthase	180.751	7	17
MtrunA17Chr1g0195141	MtrunA17Chr1g0195141		len=213 def=Putative ribosomal protein L19/L19e	176.456	7	17
MtrunA17Chr8g0347691	MtrunA17Chr8g0347691		len=302 def=Putative ribosomal protein L5 eukaryotic/L18 archaeal	359.587	5	17
MtrunA17Chr4g0011261	MtrunA17Chr4g0011261	MtrunA17Chr5g0398801	len=151 def=Putative ribosomal protein S15	194.199	5	17
MtrunA17Chr1g0200081	MtrunA17Chr1g0200081; MtrunA17Chr8g0345461		len=435 EC=3.4.25.1; def=Putative proteasome endopeptidase complex	95.356	4	16
MtrunA17Chr7g0214741	MtrunA17Chr7g0214741		len=443 EC=2.2.1.2; def=Putative transaldolase	76.341	2	16
MtrunA17Chr8g0389651	MtrunA17Chr8g0389651		len=510 EC=1.10.2.2;3.4.24.64; def=Putative quinol--cytochrome-c reductase, Mitochondrial processing peptidase	215.941	2	16
MtrunA17Chr4g0047021	MtrunA17Chr4g0047021		len=248 def=Putative ribosomal protein S6e	275.601	9	16
MtrunA17Chr5g0436331	MtrunA17Chr5g0436331; MtrunA17Chr7g0268051; MtrunA17Chr7g0268061; MtrunA17Chr7g0268071; MtrunA17Chr7g0268081		len=137 def=Putative ribosomal protein L35A	94.534	6	15
MtrunA17Chr7g0250541	MtrunA17Chr7g0250541		len=378 def=Putative hyaluronan/mRNA-binding protein	89.808	2	15
MtrunA17Chr7g0240701	MtrunA17Chr7g0240701		len=169 def=Putative universal stress protein A	188.338	2	15
MtrunA17Chr4g0006131	MtrunA17Chr4g0006131	MtrunA17Chr4g0006111	len=506 EC=3.2.1.21; def=Putative beta-glucosidase	116.835	1	15
MtrunA17Chr7g0260771	MtrunA17Chr7g0260771		len=311 def=Putative histone H5	116.304	1	15
MtrunA17Chr5g0417811	MtrunA17Chr5g0417811		len=1489 def=Putative Cell cycle and apoptosis regulator protein	284.576	22	15
MtrunA17Chr1g0157741	MtrunA17Chr1g0157741		len=482 def=Putative lupus La protein	148.157	11	15
MtrunA17Chr4g0057761	MtrunA17Chr4g0057761		len=524 def=Putative Nop domain-containing protein	373.271	12	15
MtrunA17Chr1g0170011	MtrunA17Chr1g0170011	MtrunA17Chr2g0311731; MtrunA17Chr2g0311931; MtrunA17Chr2g0311941; MtrunA17Chr3g0134011	len=843 EC=3.6.5.3; def=Putative protein-synthesizing GTPase	386.847	11	15
MtrunA17Chr8g0393021	MtrunA17Chr8g0393021		len=446 MtTubb1; EC=2.4.2.1; def=Putative purine-nucleoside phosphorylase	226.627	10	15
MtrunA17Chr5g0447011	MtrunA17Chr5g0447011		len=146 def=Putative translation protein SH3-like	98.814	8	15
MtrunA17Chr3g0117661	MtrunA17Chr3g0117661	MtrunA17Chr5g0413551	len=266 EC=4.2.1.1; def=Putative carbonic anhydrase	406.813	5	15
MtrunA17Chr3g0122971	MtrunA17Chr3g0122971	MtrunA17Chr2g0316821	len=319 EC=1.2.1.12; def=Putative glyceraldehyde-3-phosphate dehydrogenase (phosphorylating)	448.791	6	15
MtrunA17Chr8g0339111	MtrunA17Chr8g0339111	MtrunA17Chr4g0006811; MtrunA17Chr8g0339121	len=215 def=Putative ribosomal protein S8e	357.279	4	15
MtrunA17Chr5g0407811	MtrunA17Chr5g0407811		len=408 def=Putative ribosomal protein L4/L1e	688.062	6	15
MtrunA17Chr7g0215831	MtrunA17Chr7g0215831; MtrunA17Chr7g0234631; MtrunA17Chr8g0352341		len=133 def=Putative ribosomal protein L32e	97.356	4	14
MtrunA17Chr8g0334811	MtrunA17Chr8g0334811		len=423 def=Putative chaperone DnaJ	208.593	4	14
MtrunA17Chr2g0327641	MtrunA17Chr2g0327641; MtrunA17Chr3g0100121; MtrunA17Chr3g0103351; MtrunA17Chr3g0103801; MtrunA17Chr3g0103821; MtrunA17Chr3g0103881; MtrunA17Chr3g0104031; MtrunA17Chr3g0113681; MtrunA17Chr4g0030431; MtrunA17Chr4g0072411; MtrunA17Chr5g0425951; MtrunA17Chr7g0225731; MtrunA17Chr7g0262791; MtrunA17Chr8g0352791		len=103 def=Histone H4	213.471	3	14
MtrunA17Chr7g0262991	MtrunA17Chr7g0262991	MtrunA17Chr7g0254441	len=959 def=Putative proteasome component (PCI) domain, eukaryotic translation initiation factor 3 subunit A	242.109	2	14
MtrunA17Chr0c12g0493651	MtrunA17Chr0c12g0493651	MtrunA17Chr3g0102331; MtrunA17Chr4g0077001; MtrunA17Chr4g0077011	len=419 def=Putative translation elongation factor EF1B, gamma chain, S-crystallin	407.321	3	14
MtrunA17Chr3g0102391	MtrunA17Chr3g0102391		len=708 def=Putative nucleotide-binding alpha-beta plait domain-containing protein	82.845	11	13
MtrunA17Chr1g0192651	MtrunA17Chr1g0192651		len=165 def=Putative universal stress protein A	144.718	8	13
MtrunA17Chr4g0028471	MtrunA17Chr4g0028471		len=590 EC=3.6.1.3; def=Putative adenosinetriphosphatase	107.002	6	13
MtrunA17Chr4g0035431	MtrunA17Chr4g0035431		len=553 def=Putative Nop domain-containing protein	255.343	5	13
MtrunA17Chr1g0179601	MtrunA17Chr1g0179601; MtrunA17Chr7g0265491; MtrunA17Chr7g0265501		len=163 def=Putative ribosomal protein L24e	136.122	3	13
MtrunA17Chr2g0282541	MtrunA17Chr2g0282541; MtrunA17Chr3g0118291		len=252 def=Putative ribosomal protein L15e	124.582	7	13
MtrunA17Chr2g0298001	MtrunA17Chr2g0298001		len=604 EC=6.1.1.6; def=Putative lysine--tRNA ligase	109.986	7	13
MtrunA17Chr1g0176261	MtrunA17Chr1g0176261	MtrunA17Chr7g0268431	len=239 def=Putative ribosomal protein S5/S7	217.863	4	13
MtrunA17Chr1g0184901	MtrunA17Chr1g0184901; MtrunA17Chr1g0211651		len=134 def=Putative transcription factor Hap3/NF-YB family	56.403	6	13
MtrunA17Chr7g0269621	MtrunA17Chr7g0269621		len=219 def=Putative ribosomal protein L19/L19e	175.744	6	13
MtrunA17Chr7g0234621	MtrunA17Chr7g0234621		len=248 def=Putative ribosomal protein S6e	135.192	5	13
MtrunA17Chr4g0002321	MtrunA17Chr4g0002321	MtrunA17Chr1g0155311	len=243 def=Putative ribosomal protein L7, eukaryotic	223.312	3	13
MtrunA17Chr8g0383131	MtrunA17Chr8g0383131		len=202 def=Putative 60S ribosomal protein L6E	314.27	4	13
MtrunA17Chr1g0201481	MtrunA17Chr1g0201481; MtrunA17Chr1g0201521	MtrunA17Chr4g0006461; MtrunA17Chr5g0409851; MtrunA17Chr5g0409861; MtrunA17Chr5g0409871; MtrunA17Chr5g0409881; MtrunA17Chr5g0409891; MtrunA17Chr5g0409901; MtrunA17Chr5g0409911; MtrunA17Chr5g0409931	len=152 def=Putative ribosomal protein S13	297.059	5	13
MtrunA17Chr2g0332921	MtrunA17Chr2g0332921		len=180 MtDAS18; EC=3.4.21.89; def=Putative signal peptidase I	99.406	4	12
MtrunA17Chr4g0038111	MtrunA17Chr4g0038111		len=626 def=Putative nucleotide-binding alpha-beta plait domain, NUCL, RNA recognition motif 1	149.547	4	12
MtrunA17Chr1g0197451	MtrunA17Chr1g0197451; MtrunA17Chr1g0198251; MtrunA17Chr4g0030941; MtrunA17Chr4g0030951; MtrunA17Chr4g0030981; MtrunA17Chr4g0031061; MtrunA17Chr4g0031631; MtrunA17Chr4g0031671; MtrunA17Chr4g0032321; MtrunA17Chr4g0035061; MtrunA17Chr4g0035631; MtrunA17Chr4g0046191	MtrunA17Chr1g0182361; MtrunA17Chr4g0031051; MtrunA17Chr4g0035071; MtrunA17Chr7g0228831; MtrunA17Chr7g0263031	len=137 def=Putative transcription factor Hap3/NF-YB family	254.12	3	12
MtrunA17Chr1g0180791	MtrunA17Chr1g0180791	MtrunA17Chr2g0327121; MtrunA17Chr2g0327231; MtrunA17Chr7g0264521	len=810 CDC48; EC=3.6.4.6; def=Cell division cycle protein 48	194.439	2	12
MtrunA17Chr1g0184681	MtrunA17Chr1g0184681; MtrunA17Chr8g0391601	MtrunA17Chr4g0038481	len=152 def=Putative ribosomal protein S19/S15	264.214	2	12
MtrunA17Chr2g0312441	MtrunA17Chr2g0312441		len=2188 EC=3.6.4.13; def=Putative RNA helicase	263.007	10	12
MtrunA17Chr2g0327581	MtrunA17Chr2g0327581	MtrunA17Chr1g0178411; MtrunA17Chr7g0266631	len=1049 EC=3.6.4.4; def=Putative plus-end-directed kinesin ATPase	291.559	9	12
MtrunA17Chr1g0155331	MtrunA17Chr1g0155331; MtrunA17Chr2g0298841	MtrunA17Chr1g0155311	len=244 def=Putative ribosomal protein L7, eukaryotic	309.142	8	12
MtrunA17Chr2g0332731	MtrunA17Chr2g0332731		len=183 def=Putative PLAT/LH2 domain-containing protein	149.135	8	11
MtrunA17Chr1g0194961	MtrunA17Chr1g0194961		len=364 EC=5.3.4.1; def=Probable protein disulfide-isomerase A6	164.767	7	11
MtrunA17Chr1g0194261	MtrunA17Chr1g0194261; MtrunA17Chr5g0413441; MtrunA17Chr5g0413451; MtrunA17Chr6g0450081; MtrunA17Chr7g0270301	MtrunA17Chr5g0401761	len=181 def=Putative small GTPase superfamily, ARF/SAR type, P-loop containing nucleoside triphosphate hydrolase	113.789	7	11
MtrunA17Chr1g0203071	MtrunA17Chr1g0203071; MtrunA17Chr6g0470561		len=111 def=Putative ribosomal protein L36e	60.167	5	11
MtrunA17Chr1g0190961	MtrunA17Chr1g0190961		len=137 def=Putative ribosomal protein S24e	100.705	3	11
MtrunA17Chr1g0206921	MtrunA17Chr1g0206921		len=1008 def=Putative WW domain, FF domain-containing protein	177.815	1	11
MtrunA17Chr2g0281331	MtrunA17Chr2g0281331		len=146 def=Putative translation protein SH3-like	137.978	1	11
MtrunA17Chr5g0409231	MtrunA17Chr5g0409231		len=207 def=Putative ribosomal protein L13e	158.937	1	11
MtrunA17Chr2g0277021	MtrunA17Chr2g0277021		len=707 HSP70; def=Stromal 70 kDa heat shock-related protein	102.115	5	10
MtrunA17Chr2g0277631	MtrunA17Chr2g0277631	MtrunA17Chr5g0444531	len=453 EC=2.3.1.61; def=Putative dihydrolipoyllysine-residue succinyltransferase	64.397	3	10
MtrunA17Chr4g0037641	MtrunA17Chr4g0037641		len=612 EC=5.4.99.25; def=Putative tRNA pseudouridine(55) synthase	185.825	5	10
MtrunA17Chr2g0299271	MtrunA17Chr2g0299271		len=500 def=Putative transcription factor WD40-like family	262.766	2	10
MtrunA17Chr8g0340811	MtrunA17Chr8g0340811	MtrunA17Chr8g0356651	len=264 EC=3.1.3.2; def=Putative Acid phosphatase	118.293	3	10
MtrunA17Chr1g0192271	MtrunA17Chr1g0192271		len=187 def=Putative ribosomal protein L18e	232.027	3	10
MtrunA17Chr7g0269841	MtrunA17Chr7g0269841		len=344 def=Putative terminal organelle assembly protein TopJ	152.953	4	9
MtrunA17Chr1g0160031	MtrunA17Chr1g0160031	MtrunA17Chr1g0159981; MtrunA17Chr1g0159991; MtrunA17Chr1g0160011	len=384 MtENOD8.1; EC=3.2.1.51; def=Putative alpha-L-fucosidase	87.337	3	9
MtrunA17Chr1g0211711	MtrunA17Chr1g0211711		len=1059 def=Putative transcription factor C2H2 family	170.562	7	9
MtrunA17Chr8g0392281	MtrunA17Chr8g0392281	MtrunA17Chr2g0311201	len=1001 def=Putative 26S proteasome regulatory complex, non-ATPase subcomplex, Rpn2/Psmd1 subunit	126.445	6	9
MtrunA17Chr4g0035031	MtrunA17Chr4g0035031		len=190 def=Putative nucleotide-binding alpha-beta plait domain-containing protein	113.547	5	9
MtrunA17Chr4g0065151	MtrunA17Chr4g0065151		len=988 EC=3.6.5.3; def=Putative protein-synthesizing GTPase	171.114	3	9
MtrunA17Chr1g0193431	MtrunA17Chr1g0193431		len=735 EC=6.1.1.17; def=Putative glutamate--tRNA ligase	115.191	1	9
MtrunA17Chr1g0183861	MtrunA17Chr1g0183861		len=644 def=Putative structural maintenance of chromosomes protein	262.365	2	9
MtrunA17Chr3g0105311	MtrunA17Chr3g0105311		len=586 EC=6.3.5.4; def=Putative asparagine synthase (glutamine-hydrolyzing)	204.479	3	9
MtrunA17Chr1g0155981	MtrunA17Chr1g0155981		len=206 def=Putative ribosomal protein L13	117.381	11	9
MtrunA17Chr2g0278591	MtrunA17Chr2g0278591	MtrunA17Chr1g0175391; MtrunA17Chr2g0328091; MtrunA17Chr6g0448881; MtrunA17Chr7g0223901; MtrunA17Chr7g0258721	len=377 def=Putative Actin family	363.19	10	9
MtrunA17Chr3g0129641	MtrunA17Chr3g0129641	MtrunA17Chr1g0175391; MtrunA17Chr2g0328091; MtrunA17Chr6g0448881; MtrunA17Chr7g0223901; MtrunA17Chr7g0258721	len=377 def=Putative Actin family	322.25	10	9
MtrunA17Chr3g0122641	MtrunA17Chr3g0122641		len=182 def=Putative ribosomal protein L22/L17	131.888	8	9
MtrunA17Chr5g0399471	MtrunA17Chr5g0399471	MtrunA17Chr1g0201601	len=216 def=Putative ribosomal protein L1	449.433	9	9
MtrunA17Chr3g0128921	MtrunA17Chr3g0128921	MtrunA17Chr3g0108371	len=224 def=Putative ribosomal protein L10e	260.89	5	9
MtrunA17Chr1g0202021	MtrunA17Chr1g0202021		len=1341 EC=3.6.5.3; def=Putative protein-synthesizing GTPase	99.8	5	8
MtrunA17Chr8g0378951	MtrunA17Chr8g0378951		len=301 def=Putative mitochondrial carrier domain-containing protein	127.785	4	8
MtrunA17Chr1g0203511	MtrunA17Chr1g0203511	MtrunA17Chr6g0470661	len=254 def=Putative cytochrome b5-like heme/steroid binding domain-containing protein	125.847	3	8
MtrunA17Chr1g0147151	MtrunA17Chr1g0147151	MtrunA17Chr3g0139491	len=358 def=Putative presenilin/signal peptide peptidase	104.726	5	8
MtrunA17Chr3g0137271	MtrunA17Chr3g0137271	MtrunA17Chr1g0186201; MtrunA17Chr3g0137321; MtrunA17Chr3g0137341; MtrunA17Chr8g0364981	len=475 MtFLOT4a; def=Putative Band 7 domain, Flotillin family	81.34	4	8
MtrunA17Chr5g0441161	MtrunA17Chr5g0441161		len=223 def=Putative translation elongation factor EF1B/ribosomal protein S6	73.411	6	8
MtrunA17Chr1g0205971	MtrunA17Chr1g0205971; MtrunA17Chr4g0051921; MtrunA17Chr4g0065831		len=130 def=Putative ribosomal protein S8	63.006	7	8
MtrunA17Chr7g0275731	MtrunA17Chr7g0275731		len=485 EC=3.4.23.12; def=Putative nepenthesin	186.196	4	8
MtrunA17Chr1g0177811	MtrunA17Chr1g0177811		len=868 EC=6.1.1.21; def=Putative histidine--tRNA ligase	145.147	3	8
MtrunA17Chr3g0110161	MtrunA17Chr3g0110161		len=739 EC=1.6.-.-; def=Putative oxidoreductase	129.853	1	8
MtrunA17Chr2g0333191	MtrunA17Chr2g0333191	MtrunA17Chr2g0326151; MtrunA17Chr8g0338081; MtrunA17Chr8g0338231	len=2356 def=Putative JAB1/MPN/MOV34 metalloenzyme domain, ribonuclease H-like domain, PRO8NT	188.848	1	8
MtrunA17Chr8g0378821	MtrunA17Chr8g0378821	MtrunA17Chr2g0300671; MtrunA17Chr6g0461281	len=449 def=Putative Cell division protein FtsZ	245.148	1	8
MtrunA17Chr1g0204031	MtrunA17Chr1g0204031	MtrunA17Chr1g0196251; MtrunA17Chr1g0210931; MtrunA17Chr2g0298371; MtrunA17Chr2g0318291	len=874 EC=3.6.5.3; def=Putative protein-synthesizing GTPase transcription factor bZIP family	102.768	1	8
MtrunA17Chr1g0161301	MtrunA17Chr1g0161301		len=277 def=Putative ribosomal protein S5	390.437	12	8
MtrunA17Chr2g0325151	MtrunA17Chr2g0325151	MtrunA17Chr3g0108371	len=223 def=Putative ribosomal protein L10e	286.996	9	8
MtrunA17Chr3g0129031	MtrunA17Chr3g0129031	MtrunA17Chr5g0448021	len=233 def=Putative 60S ribosomal protein L6E	266.886	8	8
MtrunA17Chr6g0467091	MtrunA17Chr6g0467091	MtrunA17Chr4g0006461; MtrunA17Chr5g0409851; MtrunA17Chr5g0409861; MtrunA17Chr5g0409871; MtrunA17Chr5g0409881; MtrunA17Chr5g0409891; MtrunA17Chr5g0409901; MtrunA17Chr5g0409911; MtrunA17Chr5g0409931	len=152 def=Putative ribosomal protein S13	237.935	7	8
MtrunA17Chr8g0393201	MtrunA17Chr8g0393201		len=337 def=Putative thioredoxin, tetratricopeptide-like helical domain-containing protein	133.356	7	7
MtrunA17Chr5g0436541	MtrunA17Chr5g0436541		len=203 MtDAS25; def=Putative signal peptidase complex subunit 2	97.995	7	7
MtrunA17MTg0491731	MtrunA17MTg0491731	MtrunA17Chr7g0264531	len=160 EC=3.6.3.14; def=Putative H(+)-transporting two-sector ATPase	74.772	4	7
MtrunA17Chr2g0288851	MtrunA17Chr2g0288851		len=510 EC=3.4.23.40; def=Putative phytepsin	56.089	5	7
MtrunA17Chr6g0481541	MtrunA17Chr6g0481541		len=230 def=Putative eukaryotic translation initiation factor 3 subunit J	88.823	5	7
MtrunA17Chr8g0365221	MtrunA17Chr8g0365221		len=541 EC=1.2.1.-; def=Putative oxidoreductase	78.456	3	7
MtrunA17Chr7g0226291	MtrunA17Chr7g0226291		len=1158 def=putative protein	179.293	3	7
MtrunA17Chr1g0180371	MtrunA17Chr1g0180371		len=279 EC=4.2.1.1; def=Putative carbonic anhydrase	79.521	3	7
MtrunA17Chr1g0211621	MtrunA17Chr1g0211621	MtrunA17Chr6g0468501	len=313 def=Putative fibrillarin, S-adenosyl-L-methionine-dependent methyltransferase	158.828	3	7
MtrunA17Chr1g0150111	MtrunA17Chr1g0150111	MtrunA17Chr5g0410321	len=541 EC=6.1.1.12; def=Putative aspartate--tRNA ligase	126.829	2	7
MtrunA17Chr7g0242891	MtrunA17Chr7g0242891		len=394 EC=3.4.11.18; def=Putative methionyl aminopeptidase	190.677	3	7
MtrunA17Chr3g0145691	MtrunA17Chr3g0145691		len=300 def=Putative ribosomal protein L5 eukaryotic/L18 archaeal	187.331	3	7
MtrunA17Chr1g0196751	MtrunA17Chr1g0196751		len=576 def=Putative chaperonin Cpn60/TCP-1 family, groEL-like apical domain, groEL-like equatorial	478.297	3	7
MtrunA17Chr8g0377301	MtrunA17Chr8g0377301		len=173 def=Putative ribosomal protein L22/L17	120.572	1	7
MtrunA17Chr1g0168531	MtrunA17Chr1g0168531		len=451 def=Putative ribosomal protein L4/L1e	679.042	21	7
MtrunA17Chr6g0452811	MtrunA17Chr6g0452811		len=278 def=Putative Porin domain-containing protein	98.384	14	6
MtrunA17Chr5g0443581	MtrunA17Chr5g0443581		len=276 def=Putative small ribonucleoprotein associated, SmB/SmN	88.609	6	6
MtrunA17Chr4g0060781	MtrunA17Chr4g0060781		len=408 EC=1.1.1.37; def=Putative malate dehydrogenase	60.829	6	6
MtrunA17Chr1g0162441	MtrunA17Chr1g0162441		len=433 def=Putative transcription factor B3-Domain family	173.437	4	6
MtrunA17Chr4g0061981	MtrunA17Chr4g0061981		len=153 def=Putative 50S ribosomal protein L30e	113.943	6	6
MtrunA17Chr4g0064501	MtrunA17Chr4g0064501	MtrunA17Chr3g0096241; MtrunA17Chr5g0443091	len=1058 SPS; EC=2.4.1.14; def=Probable sucrose-phosphate synthase	94.375	2	6
MtrunA17Chr1g0183871	MtrunA17Chr1g0183871	MtrunA17Chr4g0020351	len=623 def=Putative structural maintenance of chromosomes protein	155.117	6	6
MtrunA17Chr3g0103121	MtrunA17Chr3g0103121		len=1383 def=Putative transcription factor WD40-like family	151.541	5	6
MtrunA17Chr2g0330141	MtrunA17Chr2g0330141		len=367 def=Putative nucleosome assembly protein (NAP)	132.8	2	6
MtrunA17Chr3g0107911	MtrunA17Chr3g0107911		len=269 def=Putative translation initiation factor IF2/IF5	129.279	3	6
MtrunA17Chr5g0397241	MtrunA17Chr5g0397241	MtrunA17Chr8g0387411	len=180 def=Putative plectin/S10	103.337	4	6
MtrunA17Chr3g0139321	MtrunA17Chr3g0139321		len=439 def=uncharacterized protein	163.315	3	6
MtrunA17Chr2g0310421	MtrunA17Chr2g0310421		len=418 EC=1.2.1.12; def=Putative glyceraldehyde-3-phosphate dehydrogenase (phosphorylating)	155.548	2	6
MtrunA17Chr4g0065131	MtrunA17Chr4g0065131		len=160 def=Putative ribosomal protein S17/S11	146.191	2	6
MtrunA17Chr7g0272381	MtrunA17Chr7g0272381		len=187 RPL18; def=60S ribosomal protein L18	180.84	1	6
MtrunA17Chr3g0142731	MtrunA17Chr3g0142731	MtrunA17Chr8g0386781	len=450 EC=2.4.2.1; def=Putative purine-nucleoside phosphorylase	292.02	7	6
MtrunA17Chr7g0265741	MtrunA17Chr7g0265741	MtrunA17Chr6g0476311	len=444 EC=4.2.1.11; def=Putative phosphopyruvate hydratase	131.835	5	5
MtrunA17Chr6g0450781	MtrunA17Chr6g0450781		len=234 ,,,N24; def=CASP-like protein N24	97.922	3	5
MtrunA17Chr1g0181621	MtrunA17Chr1g0181621; MtrunA17Chr7g0263691		len=142 def=Putative ribosomal protein S12/S23	77.749	5	5
MtrunA17Chr7g0270811	MtrunA17Chr7g0270811		len=529 EC=6.1.1.15; def=Putative proline--tRNA ligase	66.863	5	5
MtrunA17Chr8g0387891	MtrunA17Chr8g0387891		len=1354 def=Putative protein Networked (NET), actin-binding (NAB)	64.551	4	5
MtrunA17Chr1g0185641	MtrunA17Chr1g0185641; MtrunA17Chr7g0259691		len=114 def=Putative small nuclear ribonucleoprotein D1	58.001	4	5
MtrunA17Chr4g0002381	MtrunA17Chr4g0002381		len=951 def=Putative adaptor protein complex AP-4, epsilon subunit	143.756	5	5
MtrunA17Chr1g0172651	MtrunA17Chr1g0172651		len=508 def=Putative structural maintenance of chromosomes protein	100.008	4	5
MtrunA17CPg0492891	MtrunA17CPg0492891; MtrunA17Chr4g0015701; MtrunA17Chr4g0016791	MtrunA17Chr5g0421711	len=714 EC=6.4.1.2; def=Putative acetyl-CoA carboxylase	90.78	4	5
MtrunA17Chr3g0102341	MtrunA17Chr3g0102341		len=805 def=Putative Homeobox domain-containing protein	87.849	3	5
MtrunA17Chr4g0070771	MtrunA17Chr4g0070771	MtrunA17Chr1g0164271; MtrunA17Chr2g0309291; MtrunA17Chr7g0274361	len=1530 EC=3.6.4.1; def=Putative myosin ATPase	87.728	4	5
MtrunA17Chr1g0207821	MtrunA17Chr1g0207821		len=665 def=Putative kelch-type beta propeller	86.876	2	5
MtrunA17Chr3g0129861	MtrunA17Chr3g0129861; MtrunA17Chr7g0268451		len=299 def=Putative ribosomal protein S2	83.472	3	5
MtrunA17Chr8g0382281	MtrunA17Chr8g0382281		len=315 def=Putative annexin	83.406	2	5
MtrunA17Chr1g0178041	MtrunA17Chr1g0178041; MtrunA17Chr8g0375841; MtrunA17Chr8g0375961	MtrunA17Chr8g0375831; MtrunA17Chr8g0375931; MtrunA17Chr8g0375941	len=144 def=Putative ribosomal protein S17e	62.867	2	5
MtrunA17Chr3g0113201	MtrunA17Chr3g0113201	MtrunA17Chr5g0436671	len=288 def=Putative JAB1/MPN/MOV34 metalloenzyme domain, eukaryotic translation initiation factor 3 subunit F	128.069	1	5
MtrunA17Chr5g0413671	MtrunA17Chr5g0413671		len=771 def=Putative RNA recognition motif domain, PWI domain, nucleotide-binding alpha-beta plait	87.866	9	5
MtrunA17Chr4g0046381	MtrunA17Chr4g0046381	MtrunA17Chr8g0367751	len=1060 def=Putative guanylate-binding protein	128.627	5	5
MtrunA17Chr4g0040341	MtrunA17Chr4g0040341		len=371 def=Putative mitochondrial carrier protein	53.925	5	5
MtrunA17Chr3g0077491	MtrunA17Chr3g0077491		len=150 def=Putative translation initiation factor 1A (eIF-1A), RNA-binding domain, S1, IF1 type	109.283	3	5
MtrunA17Chr2g0319181	MtrunA17Chr2g0319181; MtrunA17Chr2g0319191	MtrunA17Chr4g0000531; MtrunA17Chr7g0272611	len=131 HIS2A; def=Histone H2AX	151.342	2	5
MtrunA17Chr7g0269451	MtrunA17Chr7g0269451		len=188 def=Putative ribosomal protein L18e	159.342	5	5
MtrunA17Chr1g0204941	MtrunA17Chr1g0204941		len=261 def=Putative ribosomal protein S3Ae	281.484	4	5
MtrunA17Chr4g0030541	MtrunA17Chr4g0030541		len=819 def=Putative E3 UFM1-protein ligase 1	122.52	3	4
MtrunA17Chr7g0260991	MtrunA17Chr7g0260991		len=138 def=Putative signal recognition particle, SRP19 subunit	122.01	3	4
MtrunA17Chr8g0370501	MtrunA17Chr8g0370501; MtrunA17Chr8g0370591		len=190 def=Putative plant disease resistance response protein	87.426	2	4
MtrunA17Chr2g0326581	MtrunA17Chr2g0326581		len=564 EC=5.3.4.1; def=Putative protein disulfide-isomerase	84.813	1	4
MtrunA17Chr8g0370431	MtrunA17Chr8g0370431		len=142 def=Putative chromatin remodeling & transcriptional activation HMG family	81.836	3	4
MtrunA17Chr8g0342341	MtrunA17Chr8g0342341		len=576 def=Putative chaperonin Cpn60/TCP-1 family, groEL-like apical domain, groEL-like equatorial	79.479	1	4
MtrunA17Chr4g0038491	MtrunA17Chr4g0038491		len=256 def=Putative translocon-associated protein (TRAP), alpha subunit	78.025	4	4
MtrunA17Chr3g0143841	MtrunA17Chr3g0143841		len=793 def=Putative ribosome biogenesis protein BMS1/TSR1	77.306	3	4
MtrunA17Chr7g0243441	MtrunA17Chr7g0243441		len=838 def=Putative nucleolar complex-associated protein	76.542	3	4
MtrunA17Chr1g0170751	MtrunA17Chr1g0170751		len=938 EC=2.7.11.1; def=Putative non-specific serine/threonine protein kinase	72.468	3	4
MtrunA17Chr4g0037861	MtrunA17Chr4g0037861		len=293 def=Putative FF domain-containing protein	69.977	3	4
MtrunA17Chr3g0131441	MtrunA17Chr3g0131441		len=541 def=Calnexin	68.607	3	4
MtrunA17Chr7g0253321	MtrunA17Chr7g0253321		len=202 def=Putative translation protein, beta-barrel	62.443	2	4
MtrunA17Chr8g0383661	MtrunA17Chr8g0383661		len=566 def=Putative splicing factor, RBM39, splicing factor RBM39, linker	53.061	2	4
MtrunA17Chr3g0132011	MtrunA17Chr3g0132011		len=540 def=Putative Homeobox domain-containing protein	157.186	2	4
MtrunA17Chr4g0018451	MtrunA17Chr4g0018451		len=393 def=Putative IQ motif, EF-hand binding, BAG domain-containing protein	124.714	3	4
MtrunA17Chr5g0415781	MtrunA17Chr5g0415781		len=433 def=uncharacterized protein	102.128	2	4
MtrunA17Chr4g0069791	MtrunA17Chr4g0069791		len=1788 def=Putative Sec7 domain, mon2, dimerisation and cyclophilin-binding domain-containing protein	96.189	3	4
MtrunA17Chr8g0390851	MtrunA17Chr8g0390851		len=683 def=putative protein	90.988	1	4
MtrunA17Chr8g0352611	MtrunA17Chr8g0352611		len=313 MtAnn1; def=Putative annexin	84.29	1	4
MtrunA17Chr6g0457261	MtrunA17Chr6g0457261; MtrunA17Chr7g0221511		len=112 def=Putative ribosomal protein L30e	83.804	1	4
MtrunA17Chr4g0038781	MtrunA17Chr4g0038781		len=1360 def=uncharacterized protein	77.562	1	4
MtrunA17Chr3g0128701	MtrunA17Chr3g0128701		len=388 EC=6.1.1.10; def=Putative methionine--tRNA ligase	70.832	1	4
MtrunA17Chr1g0192151	MtrunA17Chr1g0192151; MtrunA17Chr4g0014731		len=423 EC=3.4.25.1; def=Putative proteasome endopeptidase complex	66.878	11	4
MtrunA17Chr6g0479141	MtrunA17Chr6g0479141	MtrunA17Chr3g0110261; MtrunA17Chr5g0434471	len=356 MtGS1a; EC=6.3.1.2; def=Putative glutamine synthetase	65.582	7	4
MtrunA17Chr7g0268461	MtrunA17Chr7g0268461	MtrunA17Chr1g0183851	len=164 def=Putative ribosomal protein L21e	65.237	4	4
MtrunA17Chr5g0436221	MtrunA17Chr5g0436221		len=254 def=uncharacterized protein	61.423	8	4
MtrunA17Chr3g0125911	MtrunA17Chr3g0125911; MtrunA17Chr3g0125941; MtrunA17Chr3g0125961		len=380 ADH1; EC=1.1.1.1; def=Alcohol dehydrogenase 1	60.695	6	4
MtrunA17Chr7g0220961	MtrunA17Chr7g0220961		len=1177 def=uncharacterized protein	60.402	3	4
MtrunA17Chr4g0031081	MtrunA17Chr4g0031081		len=263 def=Putative chromatin target of PRMT1 protein	55.579	3	4
MtrunA17Chr1g0200341	MtrunA17Chr1g0200341	MtrunA17Chr1g0200331; MtrunA17Chr3g0145461; MtrunA17Chr4g0038561	len=555 EC=3.2.1.26; def=Putative beta-fructofuranosidase	103.888	6	4
MtrunA17Chr1g0172641	MtrunA17Chr1g0172641		len=698 def=Putative structural maintenance of chromosomes protein	71.115	3	4
MtrunA17Chr4g0008681	MtrunA17Chr4g0008681		len=251 def=Putative translation elongation factor EF1B/ribosomal protein S6	134.423	2	4
MtrunA17Chr8g0340821	MtrunA17Chr8g0340821	MtrunA17Chr8g0356661	len=261 EC=3.1.3.2; def=Putative Acid phosphatase	106.534	2	4
MtrunA17Chr7g0253411	MtrunA17Chr7g0253411	MtrunA17Chr2g0300671; MtrunA17Chr6g0461281	len=451 def=Putative tubulin	91.617	3	4
MtrunA17Chr8g0392191	MtrunA17Chr8g0392191; MtrunA17Chr8g0392251	MtrunA17Chr5g0432551	len=140 def=Putative ribosomal protein S9	126.342	4	4
MtrunA17Chr2g0316491	MtrunA17Chr2g0316491		len=391 EC=3.4.11.18; def=Putative methionyl aminopeptidase	215.348	3	4
MtrunA17Chr2g0276951	MtrunA17Chr2g0276951		len=418 def=Putative translation elongation factor EF1B, gamma chain, S-crystallin	274.764	3	4
MtrunA17Chr4g0067861	MtrunA17Chr4g0067861		len=133 def=Probable 60S ribosomal protein L14	178.489	3	4
MtrunA17Chr4g0051121	MtrunA17Chr4g0051121		len=389 def=Putative ribosomal protein L3	208.674	3	4
MtrunA17Chr4g0005781	MtrunA17Chr4g0005781	MtrunA17Chr1g0156421; MtrunA17Chr1g0196251; MtrunA17Chr1g0210931; MtrunA17Chr2g0298371; MtrunA17Chr2g0318291; MtrunA17Chr8g0336511	len=447 EC=3.6.5.3; def=Putative protein-synthesizing GTPase	312.101	2	4
MtrunA17Chr5g0413331	MtrunA17Chr5g0413331		len=423 EC=2.3.3.8; def=Putative ATP citrate synthase	135.833	2	3
MtrunA17Chr1g0212921	MtrunA17Chr1g0212921	MtrunA17Chr1g0182051; MtrunA17Chr1g0206641; MtrunA17Chr7g0249361	len=121 def=Putative ribosomal protein L29	113.111	3	3
MtrunA17Chr4g0030641	MtrunA17Chr4g0030641	MtrunA17Chr1g0206641	len=123 def=Putative ribosomal protein L29	129.647	3	3
MtrunA17Chr5g0447581	MtrunA17Chr5g0447581		len=792 def=Putative Heat shock protein Hsp90 family	67.568	2	3
MtrunA17Chr2g0299821	MtrunA17Chr2g0299821	MtrunA17Chr1g0188611	len=484 def=Putative Heat shock protein 70 family	145.832	2	3
MtrunA17Chr3g0117071	MtrunA17Chr3g0117071		len=190 def=Putative ribosomal protein L15	165.544	2	3
MtrunA17Chr7g0237121	MtrunA17Chr7g0237121		len=206 def=Putative ribosomal protein L13	155.438	3	3
MtrunA17Chr3g0140821	MtrunA17Chr3g0140821	MtrunA17Chr2g0300671; MtrunA17Chr4g0054511; MtrunA17Chr6g0461281	len=451 TUBA1; def=Tubulin alpha-1 chain	242.489	2	3
MtrunA17Chr8g0372611	MtrunA17Chr8g0372611		len=160 RPS11; def=40S ribosomal protein S11	151.15	2	3
MtrunA17Chr1g0148951	MtrunA17Chr1g0148951; MtrunA17Chr1g0148961	MtrunA17Chr7g0272611	len=134 def=Putative transcription factor Hap3/NF-YB family	114.746	2	3
MtrunA17Chr2g0327931	MtrunA17Chr2g0327931; MtrunA17Chr8g0379311	MtrunA17Chr4g0031031; MtrunA17Chr7g0272611	len=153 def=Putative transcription factor Hap3/NF-YB family	131.06	1	3
MtrunA17Chr1g0196761	MtrunA17Chr1g0196761		len=574 def=Putative chaperonin Cpn60/TCP-1 family, groEL-like apical domain, groEL-like equatorial	468.674	4	3
MtrunA17Chr8g0391761	MtrunA17Chr8g0391761		len=184 def=Putative ribosomal protein S5	264.08	3	3
MtrunA17Chr7g0262821	MtrunA17Chr7g0262821	MtrunA17Chr1g0188611; MtrunA17Chr2g0284681; MtrunA17Chr2g0293561; MtrunA17Chr2g0293581; MtrunA17Chr2g0298851; MtrunA17Chr2g0298861; MtrunA17Chr2g0299791; MtrunA17Chr2g0299851; MtrunA17Chr2g0299921; MtrunA17Chr4g0012541; MtrunA17Chr6g0462601; MtrunA17Chr6g0462681; MtrunA17Chr7g0217971; MtrunA17Chr7g0223031; MtrunA17Chr7g0223621; MtrunA17Chr7g0223681; MtrunA17Chr7g0223711; MtrunA17Chr7g0223731; Mtr…	len=649 def=Putative Heat shock protein 70 family	514.309	2	3
MtrunA17Chr1g0150331	MtrunA17Chr1g0150331; MtrunA17Chr1g0200071; MtrunA17Chr1g0200091	MtrunA17Chr1g0156421; MtrunA17Chr1g0196251; MtrunA17Chr1g0200121; MtrunA17Chr1g0210931; MtrunA17Chr2g0298371; MtrunA17Chr2g0318291; MtrunA17Chr8g0336511	len=425 EC=3.6.5.3; def=Putative protein-synthesizing GTPase	329.532	2	3
MtrunA17Chr5g0437311	MtrunA17Chr5g0437311		len=1706 def=Putative clathrin, heavy chain	79.65	3	2
MtrunA17Chr8g0342951	MtrunA17Chr8g0342951	MtrunA17Chr8g0342901; MtrunA17Chr8g0342921; MtrunA17Chr8g0342931	len=868 LOX1.1; EC=1.13.11.58; def=Linoleate 9S-lipoxygenase	139.149	3	2
MtrunA17Chr6g0452801	MtrunA17Chr6g0452801	MtrunA17Chr4g0060091; MtrunA17Chr8g0362631	len=286 def=Putative Band 7 domain-containing protein	111.633	3	2
MtrunA17Chr4g0044571	MtrunA17Chr4g0044571		len=143 def=Putative ribosomal protein S9	88.261	2	2
MtrunA17Chr2g0286291	MtrunA17Chr2g0286291		len=1066 EC=2.7.11.17; def=Putative calcium/calmodulin-dependent protein kinase chromatin remodeling ISWI family	161.436	3	2
MtrunA17Chr5g0412761	MtrunA17Chr5g0412761		len=147 def=Putative ribosomal protein L15	99.943	3	2
MtrunA17Chr1g0192241	MtrunA17Chr1g0192241		len=76 def=Putative ribosomal protein L22e	87.524	3	2
MtrunA17Chr1g0152301	MtrunA17Chr1g0152301		len=161 def=Putative ribosomal protein S17/S11	51.481	3	2
MtrunA17Chr7g0259151	MtrunA17Chr7g0259151	MtrunA17Chr7g0272611	len=142 def=Putative transcription factor Hap3/NF-YB family	37.989	2	2
MtrunA17Chr7g0275381	MtrunA17Chr7g0275381		len=936 def=Putative proteasome component (PCI) domain, eukaryotic translation initiation factor 3 subunit C	183.455	1	2
MtrunA17Chr4g0073741	MtrunA17Chr4g0073741	MtrunA17Chr1g0188611; MtrunA17Chr2g0284681; MtrunA17Chr2g0293561; MtrunA17Chr2g0293581; MtrunA17Chr2g0298851; MtrunA17Chr2g0298861; MtrunA17Chr2g0299791; MtrunA17Chr4g0012541; MtrunA17Chr7g0217971; MtrunA17Chr7g0223031; MtrunA17Chr7g0223681; MtrunA17Chr7g0223711; MtrunA17Chr7g0223741; MtrunA17Chr7g0223771; MtrunA17Chr7g0223781; MtrunA17Chr7g0223851; MtrunA17Chr7g0223861; MtrunA17Chr7g0225671; Mtr…	len=653 ,,,HSP70; def=Heat shock 70 kDa protein	221.809	1	2
MtrunA17Chr4g0031001	MtrunA17Chr4g0031001; MtrunA17Chr4g0031041; MtrunA17Chr4g0031651; MtrunA17Chr4g0032301	MtrunA17Chr4g0031031; MtrunA17Chr7g0272611	len=148 def=Histone H2A.1	109.909	1	2
MtrunA17Chr2g0330561	MtrunA17Chr2g0330561		len=146 def=Putative ribosomal protein L28e	130.459	1	2
MtrunA17Chr4g0060111	MtrunA17Chr4g0060111; MtrunA17Chr4g0060151	MtrunA17Chr4g0060091; MtrunA17Chr4g0060171; MtrunA17Chr8g0362631	len=286 def=Putative Band 7 domain-containing protein	102.813	1	1
MtrunA17Chr4g0060101	MtrunA17Chr4g0060101	MtrunA17Chr4g0060091; MtrunA17Chr8g0362631	len=284 def=Putative Band 7 domain-containing protein	97.536	1	1
MtrunA17Chr3g0117691	MtrunA17Chr3g0117691	MtrunA17Chr5g0413551	len=257 MtCa1; EC=4.2.1.1; def=Putative carbonic anhydrase	212.307	14	1
MtrunA17Chr4g0041131	MtrunA17Chr4g0041131		len=966 EC=4.1.1.31; def=Putative phosphoenolpyruvate carboxylase	74.496	13	1
MtrunA17Chr4g0066741	MtrunA17Chr4g0066741		len=1063 EC=2.7.11.17; def=Putative calcium/calmodulin-dependent protein kinase chromatin remodeling ISWI family	102.275	12	1
MtrunA17Chr5g0430381	MtrunA17Chr5g0430381		len=584 MtAS1ne; EC=6.3.5.4; def=Putative asparagine synthase (glutamine-hydrolyzing)	78.543	9	1
MtrunA17Chr5g0437981	MtrunA17Chr5g0437981		len=206 RPL13A; def=60S ribosomal protein L13a	68.206	7	1
MtrunA17Chr1g0206881	MtrunA17Chr1g0206881	MtrunA17Chr2g0300671; MtrunA17Chr6g0461281	len=450 def=Putative tubulin	200.516	5	1
MtrunA17Chr6g0458861	MtrunA17Chr6g0458861	MtrunA17Chr2g0316821	len=337 EC=1.2.1.12; def=Putative glyceraldehyde-3-phosphate dehydrogenase (phosphorylating)	139.607	6	1
MtrunA17Chr2g0327781	MtrunA17Chr2g0327781		len=154 def=Putative ribosomal protein L25/L23	157.157	5	1
MtrunA17Chr4g0030821	MtrunA17Chr4g0030821; MtrunA17Chr7g0222741		len=152 def=Putative ribosomal protein L25/L23	154.437	4	1
MtrunA17Chr8g0352031	MtrunA17Chr8g0352031	MtrunA17Chr2g0328891	len=365 def=Putative mitochondrial carrier protein	164.834	3	1
MtrunA17Chr4g0035621	MtrunA17Chr4g0035621	MtrunA17Chr4g0031031; MtrunA17Chr7g0272611	len=152 def=Putative transcription factor Hap3/NF-YB family	110.531	4	1
MtrunA17Chr7g0273331	MtrunA17Chr7g0273331; MtrunA17Chr7g0273351	MtrunA17Chr7g0272611	len=195 def=Putative transcription factor Hap3/NF-YB family	130.218	3	1
MtrunA17Chr7g0268831	MtrunA17Chr7g0268831	MtrunA17Chr7g0272611; MtrunA17Chr7g0273341	len=142 def=Putative transcription factor Hap3/NF-YB family	129.834	3	1
MtrunA17Chr1g0193591	MtrunA17Chr1g0193591	MtrunA17Chr1g0156421; MtrunA17Chr1g0196251; MtrunA17Chr1g0210931; MtrunA17Chr2g0298371; MtrunA17Chr2g0318291; MtrunA17Chr8g0336511; MtrunA17Chr8g0340771	len=442 EC=3.6.5.3; def=Putative protein-synthesizing GTPase	120.545	3	1
MtrunA17Chr3g0129231	MtrunA17Chr3g0129231	MtrunA17Chr5g0448021	len=233 def=Putative 60S ribosomal protein L6E	268.877	2	1
MtrunA17Chr2g0327951	MtrunA17Chr2g0327951	MtrunA17Chr4g0031031; MtrunA17Chr7g0272611	len=185 def=Putative transcription factor Hap3/NF-YB family	115.787	2	0

## Sheet: Specific peptides analysis
sequence	modifications	psm_score	calculated_mass	charge	peptide_length	missed_cleavages	start	end	residue_before	residue_after	accession	description	psm_count
AGNAYHK		48.16	759.366	2	7	0	182	188	K	F	MtrunA17Chr7g0247311	len=259 def=Putative ribosomal protein L2	1		Carole, finalement j'ai poolé les analyses FS05 et FS10 pour être homogène avec les autres feuilles.
AMIGQVAGGGR		93.08	1015.52	2	11	0	164	174	R	T	MtrunA17Chr7g0247311	len=259 def=Putative ribosomal protein L2	47		Carole, psm count et specific peptide matches c'est différent?
AMIGQVAGGGR	Oxidation (M2)	64	1031.52	2	11	0	164	174	R	T	MtrunA17Chr7g0247311	len=259 def=Putative ribosomal protein L2	3
ATLVVGNVLPLR		56	1250.77	2	12	0	94	105	K	S	MtrunA17Chr7g0247311	len=259 def=Putative ribosomal protein L2	7
GVVTDVIHDPGR		57.42	1263.66	2	12	0	43	54	K	G	MtrunA17Chr7g0247311	len=259 def=Putative ribosomal protein L2	2
KATLVVGNVLPLR		71.87	1378.87	2	13	1	93	105	K	S	MtrunA17Chr7g0247311	len=259 def=Putative ribosomal protein L2	2
SIPEGAVICNVEGHVGDR	Carbamidomethyl (C9)	85.44	1907.92	2	18	0	106	123	R	G	MtrunA17Chr7g0247311	len=259 def=Putative ribosomal protein L2	3
ASGDYAIVISHNPDNDTSR		79.51	2030.93	2	19	0	129	147	R	I	MtrunA17Chr7g0247311	len=259 def=Putative ribosomal protein L2	7
ELFVAAEGLYTGQFIYCGK	Carbamidomethyl (C17)	70.5	2165.05	2	19	0	74	92	K	K	MtrunA17Chr7g0247311	len=259 def=Putative ribosomal protein L2	3
GVAMNPVEHPHGGGNHQHIGHASTVR		45.09	2695.29	3	26	0	201	226	R	R	MtrunA17Chr7g0247311	len=259 def=Putative ribosomal protein L2	2

## Sheet: S. meliloti validated proteins
accession	description	protein_set_score	#peptides	#specific_peptide_matches
nifH-SM2011_a0825acc=SM2011_a0825	nifH-SM2011_a0825acc=SM2011_a0825 locus_tag=SM2011_a0825 len=297 ec=1.18.6.1 synonyms=SMa0825 def=NifH nitrogenase iron protein	806.793	24	140
nifK-SM2011_a0829acc=SM2011_a0829	nifK-SM2011_a0829acc=SM2011_a0829 locus_tag=SM2011_a0829 len=513 ec=1.18.6.1 synonyms=SMa0829 def=NifK nitrogenase molybdenum-iron protein beta chain	1064.38	25	135
pdhC-SM2011_c01032acc=SM2011_c01032	pdhC-SM2011_c01032acc=SM2011_c01032 locus_tag=SM2011_c01032 len=447 ec=2.3.1.12 synonyms=SMc01032 def=Dihydrolipoyllysine-residue acetyltransferase component of pyruvate dehydrogenase complex	840.4	25	107
nifD-SM2011_a0827acc=SM2011_a0827	nifD-SM2011_a0827acc=SM2011_a0827 locus_tag=SM2011_a0827 len=500 ec=1.18.6.1 synonyms=SMa0827 def=NifD nitrogenase molybdenum-iron protein alpha chain	729.563	18	97
pdhB-SM2011_c01031acc=SM2011_c01031	pdhB-SM2011_c01031acc=SM2011_c01031 locus_tag=SM2011_c01031 len=460 ec=1.2.4.1 synonyms=SMc01031 def=Pyruvate dehydrogenase E1 component beta subunit	1324.21	27	95
pdhA-SM2011_c01030acc=SM2011_c01030	pdhA-SM2011_c01030acc=SM2011_c01030 locus_tag=SM2011_c01030 len=348 ec=1.2.4.1 synonyms=SMc01030 def=Pyruvate dehydrogenase E1 component alpha subunit	570.847	15	76
rne-SM2011_c01336acc=SM2011_c01336	rne-SM2011_c01336acc=SM2011_c01336 locus_tag=SM2011_c01336 len=924 ec=3.1.4.- synonyms=SMc01336 def=Probable ribonuclease E	809.459	23	71
nifH-SM2011_a0825acc=SM2011_a0825	nifH-SM2011_a0825acc=SM2011_a0825 locus_tag=SM2011_a0825 len=297 ec=1.18.6.1 synonyms=SMa0825 def=NifH nitrogenase iron protein	635.395	14	71
pdhB-SM2011_c01031acc=SM2011_c01031	pdhB-SM2011_c01031acc=SM2011_c01031 locus_tag=SM2011_c01031 len=460 ec=1.2.4.1 synonyms=SMc01031 def=Pyruvate dehydrogenase E1 component beta subunit	1274.6	27	68
pdhC-SM2011_c01032acc=SM2011_c01032	pdhC-SM2011_c01032acc=SM2011_c01032 locus_tag=SM2011_c01032 len=447 ec=2.3.1.12 synonyms=SMc01032 def=Dihydrolipoyllysine-residue acetyltransferase component of pyruvate dehydrogenase complex	761.189	20	64
dnaK-SM2011_c02857acc=SM2011_c02857	dnaK-SM2011_c02857acc=SM2011_c02857 locus_tag=SM2011_c02857 len=641 synonyms=SMc02857 def=Heat shock protein 70 (HSP70) chaperone	405.672	8	62
nifD-SM2011_a0827acc=SM2011_a0827	nifD-SM2011_a0827acc=SM2011_a0827 locus_tag=SM2011_a0827 len=500 ec=1.18.6.1 synonyms=SMa0827 def=NifD nitrogenase molybdenum-iron protein alpha chain	565.5	13	61
rne-SM2011_c01336acc=SM2011_c01336	rne-SM2011_c01336acc=SM2011_c01336 locus_tag=SM2011_c01336 len=924 ec=3.1.4.- synonyms=SMc01336 def=Probable ribonuclease E	910.766	25	60
nifK-SM2011_a0829acc=SM2011_a0829	nifK-SM2011_a0829acc=SM2011_a0829 locus_tag=SM2011_a0829 len=513 ec=1.18.6.1 synonyms=SMa0829 def=NifK nitrogenase molybdenum-iron protein beta chain	798.155	18	56
rplC-SM2011_c01309acc=SM2011_c01309	rplC-SM2011_c01309acc=SM2011_c01309 locus_tag=SM2011_c01309 len=228 synonyms=SMc01309 def=Probable 50S ribosomal protein L3	122.549	2	56
pdhA-SM2011_c01030acc=SM2011_c01030	pdhA-SM2011_c01030acc=SM2011_c01030 locus_tag=SM2011_c01030 len=348 ec=1.2.4.1 synonyms=SMc01030 def=Pyruvate dehydrogenase E1 component alpha subunit	657.085	18	53
rpsA-SM2011_c00335acc=SM2011_c00335	rpsA-SM2011_c00335acc=SM2011_c00335 locus_tag=SM2011_c00335 len=568 synonyms=SMc00335 def=30S ribosomal protein S1	482.646	13	43
SM2011_c04454acc=SM2011_c04454	SM2011_c04454acc=SM2011_c04454 locus_tag=SM2011_c04454 len=549 synonyms=SMc04454 def=Putative ATP-binding ABC transporter	342.86	8	38
dnaK-SM2011_c02857acc=SM2011_c02857	dnaK-SM2011_c02857acc=SM2011_c02857 locus_tag=SM2011_c02857 len=641 synonyms=SMc02857 def=Heat shock protein 70 (HSP70) chaperone	464.527	10	36
groEL1-SM2011_c00913acc=SM2011_c00913	groEL1-SM2011_c00913acc=SM2011_c00913 locus_tag=SM2011_c00913 len=545 synonyms=SMc00913 def=60 KD chaperonin A	378.6	9	35
fixA-SM2011_a0822acc=SM2011_a0822	fixA-SM2011_a0822acc=SM2011_a0822 locus_tag=SM2011_a0822 len=292 synonyms=SMa0822 def=FixA electron transfer flavoprotein beta chain	102.814	3	32
rpsA-SM2011_c00335acc=SM2011_c00335	rpsA-SM2011_c00335acc=SM2011_c00335 locus_tag=SM2011_c00335 len=568 synonyms=SMc00335 def=30S ribosomal protein S1	527.877	10	31
rplF-SM2011_c01294acc=SM2011_c01294	rplF-SM2011_c01294acc=SM2011_c01294 locus_tag=SM2011_c01294 len=177 synonyms=SMc01294 def=Probable 50S ribosomal protein L6	69.217	3	31
tufA-SM2011_c01311acc=SM2011_c01311	tufA-SM2011_c01311acc=SM2011_c01311 locus_tag=SM2011_c01311 len=391 synonyms=SMc01311 def=Probable elongation factor TU protein	284.939	9	28
SM2011_c04454acc=SM2011_c04454	SM2011_c04454acc=SM2011_c04454 locus_tag=SM2011_c04454 len=549 synonyms=SMc04454 def=Putative ATP-binding ABC transporter	160.682	4	28
lon-SM2011_c01905acc=SM2011_c01905	lon-SM2011_c01905acc=SM2011_c01905 locus_tag=SM2011_c01905 len=806 ec=3.4.21.53 synonyms=SMc01905 def=Probable ATP-dependent protease LA protein	433.907	18	27
dnaJ-SM2011_c02858acc=SM2011_c02858	dnaJ-SM2011_c02858acc=SM2011_c02858 locus_tag=SM2011_c02858 len=379 synonyms=SMc02858 def=Probable chaperone protein	391.686	11	26
rplT-SM2011_c00364acc=SM2011_c00364	rplT-SM2011_c00364acc=SM2011_c00364 locus_tag=SM2011_c00364 len=134 synonyms=SMc00364 def=Probable 50S ribosomal protein L20	144.749	5	23
lpdA1-SM2011_c01035acc=SM2011_c01035	lpdA1-SM2011_c01035acc=SM2011_c01035 locus_tag=SM2011_c01035 len=481 ec=1.8.1.4 synonyms=SMc01035 def=Probable dihydrolipoamide dehydrogenase (E3 component of pyruvate dehydrogenase complex) protein	313.594	8	22
rplD-SM2011_c01308acc=SM2011_c01308	rplD-SM2011_c01308acc=SM2011_c01308 locus_tag=SM2011_c01308 len=206 synonyms=SMc01308 def=Probable 50S ribosomal protein L4	183.37	4	22
fixC-SM2011_a0817acc=SM2011_a0817	fixC-SM2011_a0817acc=SM2011_a0817 locus_tag=SM2011_a0817 len=435 synonyms=SMa0817 def=FixC oxidoreductase	330.322	9	21
rplK-SM2011_c01321acc=SM2011_c01321	rplK-SM2011_c01321acc=SM2011_c01321 locus_tag=SM2011_c01321 len=142 synonyms=SMc01321 def=Probable 50S ribosomal protein L11	261.734	4	21
rplN-SM2011_c01299acc=SM2011_c01299	rplN-SM2011_c01299acc=SM2011_c01299 locus_tag=SM2011_c01299 len=122 synonyms=SMc01299 def=Probable 50S ribosomal protein L14	118.287	2	20
lon-SM2011_c01905acc=SM2011_c01905	lon-SM2011_c01905acc=SM2011_c01905 locus_tag=SM2011_c01905 len=806 ec=3.4.21.53 synonyms=SMc01905 def=Probable ATP-dependent protease LA protein	474.735	14	19
groEL1-SM2011_c00913acc=SM2011_c00913	groEL1-SM2011_c00913acc=SM2011_c00913 locus_tag=SM2011_c00913 len=545 synonyms=SMc00913 def=60 KD chaperonin A	540.91	13	19
dnaJ-SM2011_c02858acc=SM2011_c02858	dnaJ-SM2011_c02858acc=SM2011_c02858 locus_tag=SM2011_c02858 len=379 synonyms=SMc02858 def=Probable chaperone protein	232.776	7	19
rplJ-SM2011_c01319acc=SM2011_c01319	rplJ-SM2011_c01319acc=SM2011_c01319 locus_tag=SM2011_c01319 len=195 synonyms=SMc01319 def=Probable 50S ribosomal protein L10 (L8)	71.68	3	19
purC-SM2011_c00495acc=SM2011_c00495	purC-SM2011_c00495acc=SM2011_c00495 locus_tag=SM2011_c00495 len=254 ec=6.3.2.6 synonyms=SMc00495 def=Probable phosphoribosylaminoimidazole- succinocarboxamide synthase (SAICAR synthetase)	250.201	9	18
fixC-SM2011_a0817acc=SM2011_a0817	fixC-SM2011_a0817acc=SM2011_a0817 locus_tag=SM2011_a0817 len=435 synonyms=SMa0817 def=FixC oxidoreductase	276.358	7	18
rplV-SM2011_c01304acc=SM2011_c01304	rplV-SM2011_c01304acc=SM2011_c01304 locus_tag=SM2011_c01304 len=129 synonyms=SMc01304 def=Probable 50S ribosomal protein L22	99.585	3	17
tufA-SM2011_c01311acc=SM2011_c01311	tufA-SM2011_c01311acc=SM2011_c01311 locus_tag=SM2011_c01311 len=391 synonyms=SMc01311 def=Probable elongation factor TU protein	246.867	9	16
purC-SM2011_c00495acc=SM2011_c00495	purC-SM2011_c00495acc=SM2011_c00495 locus_tag=SM2011_c00495 len=254 ec=6.3.2.6 synonyms=SMc00495 def=Probable phosphoribosylaminoimidazole- succinocarboxamide synthase (SAICAR synthetase)	212.084	5	16
sohB-SM2011_c00857acc=SM2011_c00857	sohB-SM2011_c00857acc=SM2011_c00857 locus_tag=SM2011_c00857 len=298 ec=3.4.-.- synonyms=SMc00857 def=Probable proteinase	160.584	3	16
SM2011_c01140acc=SM2011_c01140	SM2011_c01140acc=SM2011_c01140 locus_tag=SM2011_c01140 len=190 synonyms=SMc01140 def=Probable sigma54 modulation protein	109.811	2	14
fixA-SM2011_a0822acc=SM2011_a0822	fixA-SM2011_a0822acc=SM2011_a0822 locus_tag=SM2011_a0822 len=292 synonyms=SMa0822 def=FixA electron transfer flavoprotein beta chain	137.768	4	13
clpA-SM2011_c02109acc=SM2011_c02109	clpA-SM2011_c02109acc=SM2011_c02109 locus_tag=SM2011_c02109 len=838 synonyms=SMc02109 def=Probable ATP-dependent CLP protease ATP-binding subunit	321.948	9	12
gltA-SM2011_c02087acc=SM2011_c02087	gltA-SM2011_c02087acc=SM2011_c02087 locus_tag=SM2011_c02087 len=429 ec=2.3.3.1 synonyms=SMc02087 def=Citrate synthase	157.861	5	12
SM2011_c01140acc=SM2011_c01140	SM2011_c01140acc=SM2011_c01140 locus_tag=SM2011_c01140 len=190 synonyms=SMc01140 def=Probable sigma54 modulation protein	109.733	2	12
atpD-SM2011_c02501acc=SM2011_c02501	atpD-SM2011_c02501acc=SM2011_c02501 locus_tag=SM2011_c02501 len=504 ec=3.6.3.14 synonyms=SMc02501 def=Probable ATP synthase beta chain	205.277	5	11
rplF-SM2011_c01294acc=SM2011_c01294	rplF-SM2011_c01294acc=SM2011_c01294 locus_tag=SM2011_c01294 len=177 synonyms=SMc01294 def=Probable 50S ribosomal protein L6	193.132	5	11
rpsB-SM2011_c02101acc=SM2011_c02101	rpsB-SM2011_c02101acc=SM2011_c02101 locus_tag=SM2011_c02101 len=255 synonyms=SMc02101 def=Probable 30S ribosomal protein S2	80.797	4	11
deaD-SM2011_c01090acc=SM2011_c01090	deaD-SM2011_c01090acc=SM2011_c01090 locus_tag=SM2011_c01090 len=630 synonyms=SMc01090 def=Putative ATP-dependent RNA helicase	97.471	3	11
rplD-SM2011_c01308acc=SM2011_c01308	rplD-SM2011_c01308acc=SM2011_c01308 locus_tag=SM2011_c01308 len=206 synonyms=SMc01308 def=Probable 50S ribosomal protein L4	132.578	3	11
rplE-SM2011_c01297acc=SM2011_c01297	rplE-SM2011_c01297acc=SM2011_c01297 locus_tag=SM2011_c01297 len=185 synonyms=SMc01297 def=Probable 50S ribosomal protein L5	154.66	3	11
rpsB-SM2011_c02101acc=SM2011_c02101	rpsB-SM2011_c02101acc=SM2011_c02101 locus_tag=SM2011_c02101 len=255 synonyms=SMc02101 def=Probable 30S ribosomal protein S2	82.933	3	11
rpoD	rpoD sigA-SMc01563acc=CAC46893.1 locus_tag=SMc01563 len=684 def=RNA polymerase sigma factor transcription regulation protein	182.086	7	10
rpsE-SM2011_c01292acc=SM2011_c01292	rpsE-SM2011_c01292acc=SM2011_c01292 locus_tag=SM2011_c01292 len=189 synonyms=SMc01292 def=Probable 30S ribosomal protein S5	208.321	6	10
rpoC-SM2011_c01316acc=SM2011_c01316	rpoC-SM2011_c01316acc=SM2011_c01316 locus_tag=SM2011_c01316 len=1408 ec=2.7.7.6 synonyms=SMc01316 def=Probable DNA-directed RNA polymerase beta' chain	76.717	3	10
tig-SM2011_c02050acc=SM2011_c02050	tig-SM2011_c02050acc=SM2011_c02050 locus_tag=SM2011_c02050 len=491 synonyms=SMc02050 def=Probable trigger factor	231.968	7	9
SM2011_c02978acc=SM2011_c02978	SM2011_c02978acc=SM2011_c02978 locus_tag=SM2011_c02978 len=368 synonyms=SMc02978 def=hypothetical protein	116.092	5	9
rplE-SM2011_c01297acc=SM2011_c01297	rplE-SM2011_c01297acc=SM2011_c01297 locus_tag=SM2011_c01297 len=185 synonyms=SMc01297 def=Probable 50S ribosomal protein L5	124.203	4	9
rpsF-SM2011_c00568acc=SM2011_c00568	rpsF-SM2011_c00568acc=SM2011_c00568 locus_tag=SM2011_c00568 len=149 synonyms=SMc00568 def=Putative 30S ribosomal protein S6	100.636	4	9
sucB-SM2011_c02483acc=SM2011_c02483	sucB-SM2011_c02483acc=SM2011_c02483 locus_tag=SM2011_c02483 len=417 ec=2.3.1.61 synonyms=SMc02483 def=Probable dihydrolipoamide succinyl transferase component of 2-oxoglutarate dehydrogenase complex (E2) protein	108.684	4	9
rhlE1-SM2011_c00522acc=SM2011_c00522	rhlE1-SM2011_c00522acc=SM2011_c00522 locus_tag=SM2011_c00522 len=499 synonyms=SMc00522 def=Putative ATP-dependent RNA helicase	63.663	3	9
phoH-SM2011_c01114acc=SM2011_c01114	phoH-SM2011_c01114acc=SM2011_c01114 locus_tag=SM2011_c01114 len=351 synonyms=SMc01114 def=Putative phosphate starvation-inducible protein PhoHpredicted ATPase	82.863	2	9
rplN-SM2011_c01299acc=SM2011_c01299	rplN-SM2011_c01299acc=SM2011_c01299 locus_tag=SM2011_c01299 len=122 synonyms=SMc01299 def=Probable 50S ribosomal protein L14	148.065	2	9
rpsC-SM2011_c01303acc=SM2011_c01303	rpsC-SM2011_c01303acc=SM2011_c01303 locus_tag=SM2011_c01303 len=237 synonyms=SMc01303 def=Probable 30S ribosomal protein S3	92.01	2	9
rpoC-SM2011_c01316acc=SM2011_c01316	rpoC-SM2011_c01316acc=SM2011_c01316 locus_tag=SM2011_c01316 len=1408 ec=2.7.7.6 synonyms=SMc01316 def=Probable DNA-directed RNA polymerase beta' chain	241.046	8	8
atpD-SM2011_c02501acc=SM2011_c02501	atpD-SM2011_c02501acc=SM2011_c02501 locus_tag=SM2011_c02501 len=504 ec=3.6.3.14 synonyms=SMc02501 def=Probable ATP synthase beta chain	136.801	4	8
ropA1-SM2011_c02396acc=SM2011_c02396	ropA1-SM2011_c02396acc=SM2011_c02396 locus_tag=SM2011_c02396 len=345 synonyms=SMc02396 def=Outer membrane porin	221.339	3	8
rpsI-SM2011_c01803acc=SM2011_c01803	rpsI-SM2011_c01803acc=SM2011_c01803 locus_tag=SM2011_c01803 len=155 synonyms=SMc01803 def=Probable 30S ribosomal protein S9	144.803	2	8
rplL-SM2011_c01318acc=SM2011_c01318	rplL-SM2011_c01318acc=SM2011_c01318 locus_tag=SM2011_c01318 len=126 synonyms=SMc01318 def=Probable 50S ribosomal protein L7/L12 (L8)	203.185	4	7
rpsF-SM2011_c00568acc=SM2011_c00568	rpsF-SM2011_c00568acc=SM2011_c00568 locus_tag=SM2011_c00568 len=149 synonyms=SMc00568 def=Putative 30S ribosomal protein S6	123.014	4	7
rpsG-SM2011_c01313acc=SM2011_c01313	rpsG-SM2011_c01313acc=SM2011_c01313 locus_tag=SM2011_c01313 len=156 synonyms=SMc01313 def=Probable 30S ribosomal protein S7	87.969	4	7
rplU-SM2011_c03770acc=SM2011_c03770	rplU-SM2011_c03770acc=SM2011_c03770 locus_tag=SM2011_c03770 len=123 synonyms=SMc03770 def=Probable 50S ribosomal protein L21	71.643	2	7
rpsI-SM2011_c01803acc=SM2011_c01803	rpsI-SM2011_c01803acc=SM2011_c01803 locus_tag=SM2011_c01803 len=155 synonyms=SMc01803 def=Probable 30S ribosomal protein S9	141.935	2	7
rpsE-SM2011_c01292acc=SM2011_c01292	rpsE-SM2011_c01292acc=SM2011_c01292 locus_tag=SM2011_c01292 len=189 synonyms=SMc01292 def=Probable 30S ribosomal protein S5	183.538	5	6
atpA-SM2011_c02499acc=SM2011_c02499	atpA-SM2011_c02499acc=SM2011_c02499 locus_tag=SM2011_c02499 len=509 ec=3.6.3.14 synonyms=SMc02499 def=Probable ATP synthase subunit alpha	173.363	4	6
lpdA1-SM2011_c01035acc=SM2011_c01035	lpdA1-SM2011_c01035acc=SM2011_c01035 locus_tag=SM2011_c01035 len=481 ec=1.8.1.4 synonyms=SMc01035 def=Probable dihydrolipoamide dehydrogenase (E3 component of pyruvate dehydrogenase complex) protein	192.462	4	6
rplV-SM2011_c01304acc=SM2011_c01304	rplV-SM2011_c01304acc=SM2011_c01304 locus_tag=SM2011_c01304 len=129 synonyms=SMc01304 def=Probable 50S ribosomal protein L22	147.612	4	6
SM2011_c03253acc=SM2011_c03253	SM2011_c03253acc=SM2011_c03253 locus_tag=SM2011_c03253 len=280 synonyms=SMc03253 def=L-proline cis-4-hydroxylase	97.803	4	6
rho-SM2011_c02796acc=SM2011_c02796	rho-SM2011_c02796acc=SM2011_c02796 locus_tag=SM2011_c02796 len=421 synonyms=SMc02796 def=Probable transcription termination factor Rho protein	106.479	3	6
rplK-SM2011_c01321acc=SM2011_c01321	rplK-SM2011_c01321acc=SM2011_c01321 locus_tag=SM2011_c01321 len=142 synonyms=SMc01321 def=Probable 50S ribosomal protein L11	180.59	3	6
rplP-SM2011_c01302acc=SM2011_c01302	rplP-SM2011_c01302acc=SM2011_c01302 locus_tag=SM2011_c01302 len=137 synonyms=SMc01302 def=Probable 50S ribosomal protein L16	83.841	3	6
sucA-SM2011_c02482acc=SM2011_c02482	sucA-SM2011_c02482acc=SM2011_c02482 locus_tag=SM2011_c02482 len=998 ec=1.2.4.2 synonyms=SMc02482 def=Probable 2-oxoglutarate dehydrogenase E1 component protein	102.072	2	6
rpoB-SM2011_c01317acc=SM2011_c01317	rpoB-SM2011_c01317acc=SM2011_c01317 locus_tag=SM2011_c01317 len=1380 ec=2.7.7.6 synonyms=SMc01317 def=Probable DNA-directed RNA polymerase beta chain	122.476	5	5
atpA-SM2011_c02499acc=SM2011_c02499	atpA-SM2011_c02499acc=SM2011_c02499 locus_tag=SM2011_c02499 len=509 ec=3.6.3.14 synonyms=SMc02499 def=Probable ATP synthase subunit alpha	107.294	4	5
clpA-SM2011_c02109acc=SM2011_c02109	clpA-SM2011_c02109acc=SM2011_c02109 locus_tag=SM2011_c02109 len=838 synonyms=SMc02109 def=Probable ATP-dependent CLP protease ATP-binding subunit	169.575	4	5
rplQ-SM2011_c01283acc=SM2011_c01283	rplQ-SM2011_c01283acc=SM2011_c01283 locus_tag=SM2011_c01283 len=141 synonyms=SMc01283 def=Probable 50S ribosomal protein L17	90.539	4	5
lipA-SM2011_c01037acc=SM2011_c01037	lipA-SM2011_c01037acc=SM2011_c01037 locus_tag=SM2011_c01037 len=322 synonyms=SMc01037 def=Probable lipoic acid synthetase	125.47	3	5
rplR-SM2011_c01293acc=SM2011_c01293	rplR-SM2011_c01293acc=SM2011_c01293 locus_tag=SM2011_c01293 len=120 synonyms=SMc01293 def=Probable 50S ribosomal protein L18	134.385	3	5
phrR-SM2011_c01110acc=SM2011_c01110	phrR-SM2011_c01110acc=SM2011_c01110 locus_tag=SM2011_c01110 len=139 synonyms=SMc01110 def=Transcription regulator	65.771	2	5
gltA-SM2011_c02087acc=SM2011_c02087	gltA-SM2011_c02087acc=SM2011_c02087 locus_tag=SM2011_c02087 len=429 ec=2.3.3.1 synonyms=SMc02087 def=Citrate synthase	111.125	4	4
rpoB-SM2011_c01317acc=SM2011_c01317	rpoB-SM2011_c01317acc=SM2011_c01317 locus_tag=SM2011_c01317 len=1380 ec=2.7.7.6 synonyms=SMc01317 def=Probable DNA-directed RNA polymerase beta chain	90.266	4	4
rho-SM2011_c02796acc=SM2011_c02796	rho-SM2011_c02796acc=SM2011_c02796 locus_tag=SM2011_c02796 len=421 synonyms=SMc02796 def=Probable transcription termination factor Rho protein	114.284	3	4
rplT-SM2011_c00364acc=SM2011_c00364	rplT-SM2011_c00364acc=SM2011_c00364 locus_tag=SM2011_c00364 len=134 synonyms=SMc00364 def=Probable 50S ribosomal protein L20	39.75	3	4
rpmB-SM2011_c00704acc=SM2011_c00704	rpmB-SM2011_c00704acc=SM2011_c00704 locus_tag=SM2011_c00704 len=96 synonyms=SMc00704 def=Probable 50S ribosomal protein L28	112.518	3	4
rpsG-SM2011_c01313acc=SM2011_c01313	rpsG-SM2011_c01313acc=SM2011_c01313 locus_tag=SM2011_c01313 len=156 synonyms=SMc01313 def=Probable 30S ribosomal protein S7	101.825	3	4
SM2011_c01131acc=SM2011_c01131	SM2011_c01131acc=SM2011_c01131 locus_tag=SM2011_c01131 len=384 ec=2.1.1.64 synonyms=SMc01131 def=Putative SAM dependent methyltransferase	99.421	3	4
SM2011_c02434acc=SM2011_c02434	SM2011_c02434acc=SM2011_c02434 locus_tag=SM2011_c02434 len=214 synonyms=SMc02434 def=Hypothetical protein	102.469	3	4
SM2011_c03251acc=SM2011_c03251	SM2011_c03251acc=SM2011_c03251 locus_tag=SM2011_c03251 len=335 synonyms=SMc03251 def=hypothetical protein	88.381	3	4
sucB-SM2011_c02483acc=SM2011_c02483	sucB-SM2011_c02483acc=SM2011_c02483 locus_tag=SM2011_c02483 len=417 ec=2.3.1.61 synonyms=SMc02483 def=Probable dihydrolipoamide succinyl transferase component of 2-oxoglutarate dehydrogenase complex (E2) protein	106.134	3	4
rnr-SM2011_c01365acc=SM2011_c01365	rnr-SM2011_c01365acc=SM2011_c01365 locus_tag=SM2011_c01365 len=789 ec=3.1.13.1 synonyms=SMc01365 def=Putative exoribonuclease II	56.04	2	4
ropA1-SM2011_c02396acc=SM2011_c02396	ropA1-SM2011_c02396acc=SM2011_c02396 locus_tag=SM2011_c02396 len=345 synonyms=SMc02396 def=Outer membrane porin	121.094	2	4
rplA-SM2011_c01320acc=SM2011_c01320	rplA-SM2011_c01320acc=SM2011_c01320 locus_tag=SM2011_c01320 len=232 synonyms=SMc01320 def=Probable 50S ribosomal protein L1	88.033	2	4
rpsC-SM2011_c01303acc=SM2011_c01303	rpsC-SM2011_c01303acc=SM2011_c01303 locus_tag=SM2011_c01303 len=237 synonyms=SMc01303 def=Probable 30S ribosomal protein S3	101.016	2	4
SM2011_c04202acc=SM2011_c04202	SM2011_c04202acc=SM2011_c04202 locus_tag=SM2011_c04202 len=339 synonyms=SMc04202 def=Hypothetical transmembrane protein	65.264	2	4
groEL5-SM2011_b21566acc=SM2011_b21566	groEL5-SM2011_b21566acc=SM2011_b21566 locus_tag=SM2011_b21566 len=542 synonyms=SMb21566 def=Putative heat shock protein GroEL	81.231	2	4
