# Supplementary material for: The ex planta signal activity of a Medicago ribosomal uL2 protein suggests a moonlighting role in controlling secondary rhizobial infection
Source: PLoS One. 2020 Oct 1;15(10):e0235446. doi: 10.1371/journal.pone.0235446 (PMC7529298; doi:10.1371/journal.pone.0235446)
Supplement: S3 Table — (XLSX) [file pone.0235446.s011.xlsx]

## Sheet: Legend
Column Description	Legends
accession	protein accession
description	protein description
protein_set_score	protein score
#peptides	peptide number
#specific_peptides	specific peptides number
#peptide_matches	number of all peptide fragmentations (MS/MS)
#specific_peptide_matches	number of only specific peptide fragmentations (MS/MS)
Signal activity (Miller Units)
samesets_accessions	acccesion reference of identified proteins with exactly all same peptides
subsets_accessions	acccesion reference of identified proteins with some, but not all, same peptides
sequence	aa sequence of the considered peptide
modifications	type of modification on the peptide
psm_score	peptide score
calculated_mass	peptide theorical mass
charge	peptide charge
peptide_length	length of the peptide in aa
missed_cleavages	number of R or K missed site cleaved by trypsin
start	starting aa of the peptide
end	ending aa of the peptide
residue_before	aa before trypsic cleavage in the peptide
residue_after	aa after trypsic cleavage in the peptide
psm_count	number of fragmentation for this peptide

## Sheet: Medicago proteins identified
accession	description	protein_set_score	#peptides	#specific_peptide_matches
MtrunA17Chr5g0446941	len=699 def=Putative Heat shock protein Hsp90 family	930.396	25	28
MtrunA17Chr8g0392701	len=325 def=Guanine nucleotide-binding protein subunit beta-like protein	507.912	13	22
MtrunA17Chr1g0201721	len=389 def=Putative ribosomal protein L3	431.491	16	21
MtrunA17Chr1g0155631	len=239 def=Putative ribosomal protein S3, bacterial	350.195	11	18
MtrunA17Chr3g0128201	len=193 RPL9; def=60S ribosomal protein L9	422.234	10	16
MtrunA17Chr6g0454411	len=977 PHO1; EC=2.4.1.1; def=Alpha-1,4 glucan phosphorylase L isozyme, chloroplastic/amyloplastic	491.339	15	15
MtrunA17Chr3g0129861	len=299 def=Putative ribosomal protein S2	252.054	9	15
MtrunA17Chr7g0234781	len=217 def=Putative ribosomal protein S8e/ribosomal biogenesis NSA2	322.698	8	13
MtrunA17Chr1g0204941	len=261 def=Putative ribosomal protein S3Ae	549.609	13	12
MtrunA17Chr5g0426551	len=260 def=Putative 14-3-3 protein	524.545	15	12
MtrunA17Chr7g0214741	len=443 EC=2.2.1.2; def=Putative transaldolase	464.489	11	12
MtrunA17Chr4g0070011	len=805 ,,,SS; EC=2.4.1.13; def=Sucrose synthase	384.501	15	12
MtrunA17Chr4g0040471	len=886 def=Putative 26S proteasome regulatory complex, non-ATPase subcomplex, Rpn1 subunit	324.336	11	12
MtrunA17Chr2g0294381	len=608 EC=2.3.3.8; def=Putative ATP citrate synthase	255.858	11	11
MtrunA17Chr1g0176261	len=239 def=Putative ribosomal protein S5/S7	237.037	8	11
MtrunA17Chr4g0052211	len=151 def=Putative ribosomal protein S11	207.811	6	11
MtrunA17Chr3g0132301	len=260 GF14A; def=14-3-3-like protein A	433.489	13	10
MtrunA17Chr3g0117691	len=257 MtCa1; EC=4.2.1.1; def=Putative carbonic anhydrase	342.268	11	9
MtrunA17Chr2g0290711	len=342 FPS2; EC=2.5.1.10;2.5.1.1; def=Farnesyl pyrophosphate synthase 2	225.871	8	9
MtrunA17Chr6g0457261	len=112 def=Putative ribosomal protein L30e	161.097	7	9
MtrunA17Chr1g0156731	len=818 def=Putative Heat shock protein Hsp90 family	340.1	9	8
MtrunA17Chr1g0152141	len=591 def=Putative chaperonin Cpn60/TCP-1 family, groEL-like apical domain, groEL-like equatorial	286.672	8	8
MtrunA17Chr4g0000341	len=624 EC=3.6.3.14; def=V-type proton ATPase catalytic subunit A	281.924	8	8
MtrunA17Chr5g0394611	len=261 def=40S ribosomal protein S3a	259.515	7	8
MtrunA17Chr6g0451281	len=642 def=Putative Haem peroxidase	249.093	7	8
MtrunA17Chr1g0211291	len=489 EC=3.6.3.6; def=Putative proton-exporting ATPase	217.797	8	8
MtrunA17Chr4g0029051	len=166 def=Putative ribosomal protein L11/L12	142.15	4	8
MtrunA17Chr1g0181761	len=405 def=Putative ribosomal protein L4/L1e	472.898	16	7
MtrunA17Chr5g0440381	len=561 def=Putative T-complex protein 1, eta subunit	255.848	6	7
MtrunA17Chr5g0403311	len=265 def=Putative ribosomal protein S4e	239.794	9	7
MtrunA17Chr1g0183341	len=140 def=Putative ribosomal protein L14P	232.215	7	7
MtrunA17Chr7g0253781	len=763 EC=2.1.1.14; def=Putative 5-methyltetrahydropteroyltriglutamate--homocysteine S-methyltransferase	228.107	7	7
MtrunA17Chr2g0310611	len=491 EC=2.7.2.3; def=Putative phosphoglycerate kinase	211.157	9	7
MtrunA17Chr3g0143901	len=815 SBEII; EC=2.4.1.18; def=1,4-alpha-glucan-branching enzyme 1, chloroplastic/amyloplastic	205.28	7	7
MtrunA17Chr1g0153011	len=455 EC=3.4.22.14; def=Putative actinidain	173.779	5	7
MtrunA17Chr3g0081741	len=143 def=Putative ribosomal protein S19e	173.367	9	7
MtrunA17Chr6g0458031	len=191 def=Putative ribosomal protein S7e	160.901	7	7
MtrunA17Chr6g0458091	len=447 EC=3.6.5.3; def=Putative protein-synthesizing GTPase	117.573	5	7
MtrunA17Chr7g0262821	len=649 def=Putative Heat shock protein 70 family	529.574	17	6
MtrunA17Chr3g0113691	len=216 def=Putative ribosomal protein L1	368.986	9	6
MtrunA17Chr7g0247311	len=259 def=Putative ribosomal protein L2	277.024	8	6
MtrunA17Chr4g0047021	len=248 def=Putative ribosomal protein S6e	210.043	6	6
MtrunA17Chr7g0214841	len=535 def=Putative T-complex protein 1, zeta subunit	206.535	6	6
MtrunA17Chr8g0380331	len=544 def=Putative T-complex protein 1, alpha subunit	201.098	6	6
MtrunA17Chr2g0328821	len=194 def=Putative 60S ribosomal protein L18a/ L20, eukaryotes	198.407	6	6
MtrunA17Chr3g0131421	len=992 EC=3.1.31.1; def=Putative micrococcal nuclease	195.123	6	6
MtrunA17Chr7g0234621	len=248 def=Putative ribosomal protein S6e	190.369	6	6
MtrunA17Chr1g0151751	len=267 def=Putative 26S proteasome non-ATPase regulatory subunit Rpn12	180.97	6	6
MtrunA17Chr1g0161301	len=277 def=Putative ribosomal protein S5	173.447	6	6
MtrunA17MTg0490471	len=506 ATPA; EC=3.6.3.14; def=ATP synthase subunit alpha	163.201	6	6
MtrunA17Chr1g0194261	len=181 def=Putative small GTPase superfamily, ARF/SAR type, P-loop containing nucleoside triphosphate hydrolase	160.829	6	6
MtrunA17Chr5g0413361	len=155 def=Ubiquitin-40S ribosomal protein S27a	154.733	4	6
MtrunA17Chr3g0133161	len=252 GF14B; def=14-3-3-like protein B	154.512	7	6
MtrunA17Chr1g0189131	len=608 EC=2.4.1.242; def=Granule-bound starch synthase 1, chloroplastic/amyloplastic	149.729	6	6
MtrunA17Chr4g0000511	len=630 EC=1.1.1.95; def=Putative phosphoglycerate dehydrogenase	145.285	4	6
MtrunA17Chr8g0377301	len=173 def=Putative ribosomal protein L22/L17	138.692	4	6
MtrunA17Chr2g0328161	len=253 EC=5.3.1.1; def=Putative triose-phosphate isomerase	125.942	5	6
MtrunA17Chr2g0321571	len=107 def=Putative ribosomal protein S25	121.51	3	6
MtrunA17Chr2g0287211	len=428 MtGS2a; EC=6.3.1.2; def=Glutamine synthetase leaf isozyme	119.716	5	6
MtrunA17Chr3g0136501	len=716 def=Putative transcription factor WD40-like family	104.714	6	6
MtrunA17Chr4g0007371	len=451 EC=2.4.2.1; def=Putative purine-nucleoside phosphorylase	383.474	13	5
MtrunA17Chr3g0117661	len=266 EC=4.2.1.1; def=Putative carbonic anhydrase	295.263	8	5
MtrunA17Chr8g0343021	len=864 EC=1.13.11.58; def=Putative linoleate 9S-lipoxygenase	188.787	5	5
MtrunA17Chr8g0368401	len=1483 EC=2.7.9.4; def=Putative alpha-glucan, water dikinase	183.216	5	5
MtrunA17Chr1g0184681	len=152 def=Putative ribosomal protein S19/S15	181.874	5	5
MtrunA17Chr1g0208141	len=597 EC=1.1.1.95; def=Putative phosphoglycerate dehydrogenase	179.663	4	5
MtrunA17Chr8g0342951	len=868 LOX1.1; EC=1.13.11.58; def=Linoleate 9S-lipoxygenase	178.973	6	5
MtrunA17Chr4g0028601	len=587 def=RuBisCO large subunit-binding protein subunit alpha	177.283	5	5
MtrunA17Chr2g0325591	len=261 def=Putative 14-3-3 protein	173.798	7	5
MtrunA17Chr4g0058021	len=703 def=Putative initiation factor eIF-4 gamma, MA3	170.743	5	5
MtrunA17Chr4g0029181	len=583 EC=5.3.4.1; def=Putative protein disulfide-isomerase	160.522	5	5
MtrunA17Chr1g0179541	len=513 EC=2.7.1.40; def=Putative pyruvate kinase	155.056	4	5
MtrunA17Chr1g0155331	len=244 def=Putative ribosomal protein L7, eukaryotic	151.355	8	5
MtrunA17Chr4g0014901	len=595 def=Putative CRAL-TRIO lipid binding domain, GOLD domain, CRAL/TRIO domain-containing protein	146.899	5	5
MtrunA17Chr4g0002381	len=951 def=Putative adaptor protein complex AP-4, epsilon subunit	138.712	5	5
MtrunA17Chr8g0392281	len=1001 def=Putative 26S proteasome regulatory complex, non-ATPase subcomplex, Rpn2/Psmd1 subunit	138.681	5	5
MtrunA17Chr3g0123341	len=535 def=Putative chaperonin Cpn60/TCP-1 family, groEL-like apical domain, groEL-like equatorial	133.591	4	5
MtrunA17Chr1g0182531	len=224 def=Putative ribosomal protein S4/S9	132.12	4	5
MtrunA17Chr8g0383571	len=441 def=Putative proteasome component (PCI) domain-containing protein	129.722	5	5
MtrunA17Chr7g0265741	len=444 EC=4.2.1.11; def=Putative phosphopyruvate hydratase	123.922	4	5
MtrunA17Chr7g0215831	len=133 def=Putative ribosomal protein L32e	122.48	4	5
MtrunA17Chr5g0399411	len=142 def=Putative ribosomal protein S12e	118.426	3	5
MtrunA17Chr3g0125911	len=380 ADH1; EC=1.1.1.1; def=Alcohol dehydrogenase 1	116.477	5	5
MtrunA17Chr3g0130011	len=358 EC=2.1.1.49; def=Putative amine N-methyltransferase	113.708	5	5
MtrunA17Chr1g0208751	len=559 EC=3.6.3.14; def=Putative H(+)-transporting two-sector ATPase	109.739	5	5
MtrunA17Chr3g0078591	len=182 def=Putative ribosomal protein L5	97.723	3	5
MtrunA17Chr1g0197551	len=1216 def=Putative transcription factor WD40-like family	93.815	5	5
MtrunA17Chr2g0299501	len=369 def=Putative nucleosome assembly protein (NAP)	91.153	4	5
MtrunA17Chr7g0241881	len=527 def=Putative T-complex protein 1, beta subunit	81.005	4	5
MtrunA17Chr2g0321491	len=216 def=Putative ribosomal protein L1	403.126	9	4
MtrunA17Chr5g0437311	len=1706 def=Putative clathrin, heavy chain	227.878	8	4
MtrunA17Chr1g0196761	len=574 def=Putative chaperonin Cpn60/TCP-1 family, groEL-like apical domain, groEL-like equatorial	227.453	7	4
MtrunA17Chr7g0224411	len=260 def=Putative 50S ribosomal protein L30e	211.928	7	4
MtrunA17Chr2g0326581	len=564 EC=5.3.4.1; def=Putative protein disulfide-isomerase	158.536	5	4
MtrunA17Chr3g0124851	len=513 PDI; EC=5.3.4.1; def=Protein disulfide-isomerase	158.311	4	4
MtrunA17Chr6g0481121	len=1109 def=Putative post-transcriptional gene silencing PAZ-Argonaute family	150.6	4	4
MtrunA17Chr1g0206941	len=596 EC=6.1.1.19; def=Putative arginine--tRNA ligase	149.807	4	4
MtrunA17Chr4g0011261	len=151 def=Putative ribosomal protein S15	145.979	6	4
MtrunA17Chr5g0437981	len=206 RPL13A; def=60S ribosomal protein L13a	145.637	6	4
MtrunA17Chr5g0403941	len=626 EC=1.3.5.1; def=Putative succinate dehydrogenase (quinone)	138.843	4	4
MtrunA17Chr2g0311721	len=325 MtKELCHa; def=Putative kelch-type beta propeller	137.847	4	4
MtrunA17Chr6g0467091	len=152 def=Putative ribosomal protein S13	135.11	5	4
MtrunA17Chr3g0101981	len=1127 EC=6.1.1.4; def=Putative leucine--tRNA ligase	134.245	4	4
MtrunA17Chr2g0284651	len=309 EC=3.4.25.1; def=Putative proteasome endopeptidase complex	132.446	4	4
MtrunA17Chr1g0213291	len=699 EC=6.3.4.3; def=Putative formate--tetrahydrofolate ligase	129.95	4	4
MtrunA17Chr1g0162751	len=616 EC=2.7.1.90; def=Putative diphosphate--fructose-6-phosphate 1-phosphotransferase	128.692	4	4
MtrunA17Chr4g0050561	len=417 EC=3.4.25.1; def=Putative proteasome endopeptidase complex	121.416	4	4
MtrunA17Chr7g0218701	len=480 UGD1; EC=1.1.1.22; def=UDP-glucose 6-dehydrogenase 1	117.243	4	4
MtrunA17Chr2g0283471	len=582 PDC1; EC=4.1.1.1; def=Pyruvate decarboxylase 1	111.103	3	4
MtrunA17Chr8g0388661	len=868 def=Putative importin subunit beta-1, plants	109.118	4	4
MtrunA17Chr2g0278741	len=555 EC=2.4.1.273; def=Putative soyasaponin III rhamnosyltransferase	105.665	4	4
MtrunA17Chr5g0397241	len=180 def=Putative plectin/S10	105.168	4	4
MtrunA17Chr4g0057951	len=387 def=Putative proteasome component (PCI) domain-containing protein	97.973	4	4
MtrunA17Chr7g0242961	len=603 EC=4.1.1.1; def=Putative pyruvate decarboxylase	96.506	4	4
MtrunA17Chr7g0222951	len=1023 EC=1.2.4.2; def=Putative oxoglutarate dehydrogenase (succinyl-transferring)	89.654	4	4
MtrunA17Chr4g0076881	len=1218 def=putative protein	75.206	4	4
MtrunA17Chr4g0005581	len=250 EC=1.16.3.1; def=Putative ferroxidase	72.933	3	4
MtrunA17Chr1g0155011	len=207 def=Putative ribosomal protein L13e	60.012	2	4
MtrunA17Chr7g0223291	len=649 def=Putative Heat shock protein 70 family	435.964	14	3
MtrunA17Chr4g0008401	len=449 EC=2.4.2.1; def=Putative purine-nucleoside phosphorylase	389.917	14	3
MtrunA17Chr7g0255791	len=449 EC=2.4.2.1; def=Putative purine-nucleoside phosphorylase	356.602	13	3
MtrunA17Chr3g0140821	len=451 TUBA1; def=Tubulin alpha-1 chain	350.717	11	3
MtrunA17Chr5g0407811	len=408 def=Putative ribosomal protein L4/L1e	321.389	12	3
MtrunA17Chr3g0129031	len=233 def=Putative 60S ribosomal protein L6E	259.288	6	3
MtrunA17Chr7g0253411	len=451 def=Putative tubulin	257.228	8	3
MtrunA17Chr8g0378821	len=449 def=Putative Cell division protein FtsZ	246.008	9	3
MtrunA17Chr3g0129641	len=377 def=Putative Actin family	226.466	7	3
MtrunA17Chr7g0270531	len=394 EC=2.5.1.6; def=Putative methionine adenosyltransferase	196.915	5	3
MtrunA17Chr1g0210111	len=587 PP2AA2; def=putative protein	185.619	5	3
MtrunA17Chr4g0051121	len=389 def=Putative ribosomal protein L3	181.644	7	3
MtrunA17Chr4g0034881	len=885 def=Putative coatomer/calthrin adaptor appendage subdomain, coatomer gamma subunit	171.286	6	3
MtrunA17Chr3g0138631	len=323 def=Putative ribosomal protein L10P	161.076	5	3
MtrunA17Chr7g0237121	len=206 def=Putative ribosomal protein L13	142.014	5	3
MtrunA17Chr7g0269451	len=188 def=Putative ribosomal protein L18e	126.52	5	3
MtrunA17Chr8g0343061	len=543 EC=2.3.1.12; def=Putative dihydrolipoyllysine-residue acetyltransferase	120.439	3	3
MtrunA17Chr2g0283791	len=258 def=Putative 14-3-3 protein	119.379	6	3
MtrunA17Chr1g0187471	len=133 def=Putative ribosomal protein L14e	112.112	3	3
MtrunA17Chr4g0068661	len=497 EC=2.7.1.6; def=Putative galactokinase	107.17	3	3
MtrunA17Chr4g0043301	len=500 EC=2.7.1.40; def=Putative pyruvate kinase	106.846	3	3
MtrunA17Chr5g0398901	len=581 def=Putative Heat shock chaperonin-binding, tetratricopeptide-like helical domain-containing protein	105.906	3	3
MtrunA17Chr2g0277021	len=707 HSP70; def=Stromal 70 kDa heat shock-related protein	104.535	3	3
MtrunA17Chr8g0388921	len=479 def=Putative cytochrome P450	104.444	3	3
MtrunA17Chr1g0200081	len=435 EC=3.4.25.1; def=Putative proteasome endopeptidase complex	104.293	3	3
MtrunA17Chr4g0011301	len=735 EC=2.2.1.1; def=Putative transketolase	102.982	3	3
MtrunA17Chr5g0430381	len=584 MtAS1ne; EC=6.3.5.4; def=Putative asparagine synthase (glutamine-hydrolyzing)	96.636	3	3
MtrunA17Chr3g0120471	len=511 EC=2.7.7.27; def=Putative glucose-1-phosphate adenylyltransferase	95.729	3	3
MtrunA17Chr1g0181071	len=341 EC=2.7.1.20; def=Putative adenosine kinase	93.873	3	3
MtrunA17Chr8g0387771	len=495 EC=1.1.1.44; def=Putative phosphogluconate dehydrogenase (NADP(+)-dependent, decarboxylating)	93.533	4	3
MtrunA17Chr7g0245561	len=556 EC=5.4.2.-; def=Putative phosphotransferase (phosphomutase)	93.202	3	3
MtrunA17Chr3g0118281	len=992 def=Putative post-transcriptional gene silencing PAZ-Argonaute family	92.821	3	3
MtrunA17Chr8g0391241	len=582 PGM1; EC=5.4.2.2; def=Phosphoglucomutase, cytoplasmic	92.489	3	3
MtrunA17Chr4g0004331	len=851 def=Putative Heat shock protein 70 family	90.797	3	3
MtrunA17Chr7g0269621	len=219 def=Putative ribosomal protein L19/L19e	89.265	2	3
MtrunA17Chr7g0249361	len=168 def=Putative ribosomal protein L29	89.246	3	3
MtrunA17Chr8g0342981	len=823 EC=1.13.11.58; def=Putative linoleate 9S-lipoxygenase	88.825	3	3
MtrunA17Chr8g0346721	len=969 def=Putative importin-beta domain-containing protein	87.073	3	3
MtrunA17Chr3g0139831	len=511 def=Putative translation initiation factor 3 complex subunit L	85.586	3	3
MtrunA17Chr1g0192151	len=423 EC=3.4.25.1; def=Putative proteasome endopeptidase complex	82.928	3	3
MtrunA17Chr4g0038901	len=896 def=Putative clathrin adaptor, alpha/beta/gamma-adaptin, appendage, Ig-like subdomain-containing protein	82.761	3	3
MtrunA17Chr3g0140051	len=357 EC=3.2.2.9; def=Putative adenosylhomocysteine nucleosidase	82.707	3	3
MtrunA17Chr2g0308861	len=472 EC=2.3.3.-; def=Putative transferase	82.146	3	3
MtrunA17Chr6g0487421	len=505 EC=2.7.1.11; def=Putative 6-phosphofructokinase	81.103	3	3
MtrunA17Chr3g0115531	len=2256 EC=6.-.-.-; def=Putative ligase	80.117	3	3
MtrunA17Chr5g0436331	len=137 def=Putative ribosomal protein L35A	79.994	3	3
MtrunA17Chr1g0190961	len=137 def=Putative ribosomal protein S24e	78.947	3	3
MtrunA17Chr1g0179601	len=163 def=Putative ribosomal protein L24e	78.656	3	3
MtrunA17Chr1g0192661	len=423 def=Putative calreticulin/calnexin, concanavalin A-like lectin/glucanase domain-containing protein	78.507	3	3
MtrunA17Chr8g0382281	len=315 def=Putative annexin	77.722	3	3
MtrunA17Chr1g0178041	len=144 def=Putative ribosomal protein S17e	77.335	3	3
MtrunA17Chr1g0213331	len=607 EC=3.3.2.6; def=Putative leukotriene-A(4) hydrolase	76.852	3	3
MtrunA17Chr7g0245631	len=326 VRC1; EC=1.1.1.348; def=Vestitone reductase	76.473	3	3
MtrunA17Chr3g0078111	len=407 EC=2.3.1.9; def=Putative acetyl-CoA C-acetyltransferase	75.636	3	3
MtrunA17Chr1g0147501	len=421 def=Putative proteasome component (PCI) domain, tetratricopeptide-like helical domain-containing protein	73.791	3	3
MtrunA17Chr2g0326031	len=1166 EC=6.3.5.5; def=Putative carbamoyl-phosphate synthase (glutamine-hydrolyzing)	71.982	3	3
MtrunA17Chr3g0103331	len=1816 def=Putative proteasome activator Blm10, mid region	69.275	3	3
MtrunA17Chr1g0155771	len=935 TIF3C1; def=Eukaryotic translation initiation factor 3 subunit C	67.71	3	3
MtrunA17Chr4g0000131	len=762 GgbAS1; EC=5.4.99.39; def=Beta-amyrin synthase	66.947	3	3
MtrunA17Chr4g0057861	len=339 GAPC1; EC=1.2.1.12; def=Glyceraldehyde-3-phosphate dehydrogenase, cytosolic	66.559	3	3
MtrunA17Chr8g0377971	len=916 EC=1.1.1.3;2.7.2.4; def=Putative homoserine dehydrogenase, Aspartate kinase	65.862	3	3
MtrunA17Chr2g0292511	len=394 def=Putative ribosome-binding ATPase YchF/Obg-like ATPase 1, Beta-grasp domain, TGS-like	62.711	3	3
MtrunA17Chr3g0128911	len=130 def=Putative ribosomal protein S26e	53.901	2	3
MtrunA17Chr7g0264521	len=809 EC=3.6.4.6; def=Putative vesicle-fusing ATPase	454.699	14	2
MtrunA17Chr1g0170011	len=843 EC=3.6.5.3; def=Putative protein-synthesizing GTPase	315.454	10	2
MtrunA17Chr2g0311931	len=843 EC=3.6.5.3; def=Putative protein-synthesizing GTPase	303.098	10	2
MtrunA17Chr8g0383131	len=202 def=Putative 60S ribosomal protein L6E	279.171	6	2
MtrunA17Chr8g0347691	len=302 def=Putative ribosomal protein L5 eukaryotic/L18 archaeal	240.241	7	2
MtrunA17Chr2g0278591	len=377 def=Putative Actin family	230.665	6	2
MtrunA17Chr3g0142731	len=450 EC=2.4.2.1; def=Putative purine-nucleoside phosphorylase	223.025	9	2
MtrunA17Chr4g0057681	len=478 EC=6.3.4.5; def=Putative argininosuccinate synthase	212.465	7	2
MtrunA17Chr2g0299681	len=413 EC=3.6.4.13; def=Putative RNA helicase	199.526	6	2
MtrunA17Chr5g0395621	len=1078 def=putative protein	194.702	7	2
MtrunA17Chr4g0037721	len=259 def=Putative 50S ribosomal protein L30e	181.516	6	2
MtrunA17Chr2g0302931	len=396 EC=2.5.1.6; def=Putative methionine adenosyltransferase	176.525	4	2
MtrunA17Chr3g0113701	len=1705 def=Putative clathrin, heavy chain	174.423	6	2
MtrunA17Chr4g0039611	len=1077 def=putative protein	164.458	7	2
MtrunA17Chr3g0143291	len=490 def=Putative proteasome component (PCI) domain, 26S proteasome regulatory subunit	160.675	6	2
MtrunA17Chr1g0182711	len=446 EC=3.4.25.1; def=Putative proteasome endopeptidase complex	150.537	4	2
MtrunA17Chr7g0223901	len=377 def=Putative Actin family	147.859	5	2
MtrunA17Chr2g0299821	len=484 def=Putative Heat shock protein 70 family	134.407	5	2
MtrunA17Chr5g0429051	len=358 EC=4.1.2.13; def=Fructose-bisphosphate aldolase, cytoplasmic isozyme 2	131.128	3	2
MtrunA17Chr1g0195471	len=119 def=Putative ribosomal protein L22e	119.38	4	2
MtrunA17Chr1g0195141	len=213 def=Putative ribosomal protein L19/L19e	112.628	2	2
MtrunA17Chr3g0110261	len=356 ,,,Gln-gamma; EC=6.3.1.2; def=Glutamine synthetase N-1	111.473	4	2
MtrunA17Chr1g0201481	len=152 def=Putative ribosomal protein S13	109.345	4	2
MtrunA17Chr1g0208031	len=358 CAD2; EC=1.1.1.195; def=Probable cinnamyl alcohol dehydrogenase	105.269	2	2
MtrunA17Chr3g0099901	len=486 EC=3.4.23.12; def=Putative nepenthesin	104.972	2	2
MtrunA17Chr5g0401191	len=146 def=Putative translation protein SH3-like	103.699	4	2
MtrunA17Chr1g0210791	len=418 EC=4.1.1.33; def=Putative diphosphomevalonate decarboxylase	103.594	2	2
MtrunA17Chr2g0281331	len=146 def=Putative translation protein SH3-like	103.045	4	2
MtrunA17Chr6g0484701	len=587 MtPDF2; def=Protein phosphatase PP2A regulatory subunit A	102.691	4	2
MtrunA17Chr6g0479141	len=356 MtGS1a; EC=6.3.1.2; def=Putative glutamine synthetase	102.138	4	2
MtrunA17Chr2g0310601	len=479 EC=2.7.2.3; def=Putative phosphoglycerate kinase	99.704	4	2
MtrunA17Chr4g0004241	len=931 def=Putative transcription factor WD40-like family	99.065	5	2
MtrunA17Chr5g0405871	len=155 def=Putative S-phase kinase-associated protein	96.537	2	2
MtrunA17Chr1g0192271	len=187 def=Putative ribosomal protein L18e	92.239	4	2
MtrunA17Chr8g0344331	len=785 EC=3.4.14.10; def=Putative tripeptidyl-peptidase II	88.61	2	2
MtrunA17Chr5g0427231	len=617 EC=5.3.1.9; def=Putative glucose-6-phosphate isomerase	87.339	2	2
MtrunA17Chr3g0139481	len=475 EC=3.6.4.9; def=Putative chaperonin ATPase	86.814	2	2
MtrunA17Chr8g0341511	len=143 def=Putative ribosomal protein L28e	85.698	3	2
MtrunA17Chr5g0448211	len=421 def=Putative fasciclin-like arabinogalactan protein	83.36	2	2
MtrunA17Chr7g0220581	len=486 EC=1.1.1.44; def=Putative phosphogluconate dehydrogenase (NADP(+)-dependent, decarboxylating)	82.143	3	2
MtrunA17Chr1g0194961	len=364 EC=5.3.4.1; def=Probable protein disulfide-isomerase A6	81.856	2	2
MtrunA17Chr4g0028471	len=590 EC=3.6.1.3; def=Putative adenosinetriphosphatase	79.214	2	2
MtrunA17Chr7g0271351	len=504 EC=3.4.23.40; def=Putative phytepsin	78.879	2	2
MtrunA17Chr4g0030641	len=123 def=Putative ribosomal protein L29	78.435	2	2
MtrunA17Chr2g0306791	len=351 def=Putative transcription factor WD40-like family	77.945	2	2
MtrunA17Chr6g0449281	len=915 def=putative protein	77.226	2	2
MtrunA17Chr3g0132881	len=518 EC=4.3.2.1; def=Putative argininosuccinate lyase	76.598	2	2
MtrunA17Chr6g0478481	len=497 EC=2.1.1.103; def=Putative phosphoethanolamine N-methyltransferase	75.052	2	2
MtrunA17Chr4g0038831	len=513 EC=2.6.1.19; def=Putative 4-aminobutyrate--2-oxoglutarate transaminase	73.44	2	2
MtrunA17Chr2g0294661	len=568 EC=1.8.1.4; def=Putative dihydrolipoyl dehydrogenase	72.604	2	2
MtrunA17Chr4g0020111	len=1124 def=Putative transcription factor WD40-like family	72.049	2	2
MtrunA17Chr3g0079641	len=318 def=Putative JAB1/MPN/MOV34 metalloenzyme domain, COP9 signalosome subunit 6 protein	71.58	2	2
MtrunA17Chr5g0421491	len=113 def=Putative ribosomal protein L12 family	70.956	2	2
MtrunA17Chr6g0448901	len=510 EC=2.7.1.40; def=Pyruvate kinase, cytosolic isozyme	69.37	2	2
MtrunA17Chr2g0277391	len=135 RPL27; def=60S ribosomal protein L27	68.571	2	2
MtrunA17Chr5g0420861	len=791 def=Putative Heat shock protein Hsp90 family	67.545	2	2
MtrunA17Chr4g0057771	len=243 EC=2.7.4.3; def=Putative adenylate kinase	66.572	2	2
MtrunA17Chr8g0345201	len=524 EC=2.6.1.2; def=Putative alanine transaminase	66.19	2	2
MtrunA17Chr1g0209251	len=855 EC=2.4.1.15;3.1.3.12; def=Putative alpha,alpha-trehalose-phosphate synthase (UDP-forming), Trehalose-phosphatase	63.52	2	2
MtrunA17Chr4g0038011	len=989 EC=6.1.1.7; def=Putative alanine--tRNA ligase	63.479	2	2
MtrunA17Chr3g0139471	len=844 def=Putative beta2-adaptin/TBP domain, beta-adaptin appendage subdomain, AP complex subunit beta	63.459	2	2
MtrunA17Chr4g0039191	len=1179 EC=6.1.1.5; def=Putative isoleucine--tRNA ligase	63.109	2	2
MtrunA17Chr4g0069791	len=1788 def=Putative Sec7 domain, mon2, dimerisation and cyclophilin-binding domain-containing protein	62.777	2	2
MtrunA17Chr1g0155371	len=284 EC=3.4.25.1; def=Putative proteasome endopeptidase complex	61.149	2	2
MtrunA17Chr3g0131071	len=573 def=Putative cellular retinaldehyde binding/alpha-tocopherol transport, GOLD domain, CRAL/TRIO	60.859	2	2
MtrunA17Chr6g0472241	len=1324 EC=3.4.14.10; def=Putative tripeptidyl-peptidase II	60.187	2	2
MtrunA17Chr4g0073341	len=327 EC=3.6.3.14; def=Putative H(+)-transporting two-sector ATPase	59.753	2	2
MtrunA17Chr4g0047431	len=491 EC=1.8.1.8; def=Putative protein-disulfide reductase	58.973	2	2
MtrunA17Chr3g0139211	len=232 EC=3.4.25.1; def=Putative proteasome endopeptidase complex	58.962	2	2
MtrunA17Chr1g0183851	len=164 def=Putative ribosomal protein L21e	58.255	2	2
MtrunA17Chr5g0404511	len=318 EC=1.3.1.45; def=Putative 2'-hydroxyisoflavone reductase	58.08	2	2
MtrunA17Chr1g0150111	len=541 EC=6.1.1.12; def=Putative aspartate--tRNA ligase	58.043	2	2
MtrunA17Chr5g0398151	len=471 EC=2.3.3.10; def=Putative hydroxymethylglutaryl-CoA synthase	57.687	2	2
MtrunA17Chr3g0134721	len=246 EC=2.4.2.7; def=Putative adenine phosphoribosyltransferase	57.099	2	2
MtrunA17Chr1g0165341	len=303 FYPP; EC=3.1.3.16; def=Phytochrome-associated serine/threonine-protein phosphatase	56.472	2	2
MtrunA17Chr5g0433871	len=470 UGP; EC=2.7.7.9; def=UTP--glucose-1-phosphate uridylyltransferase	54.996	2	2
MtrunA17Chr4g0046111	len=577 def=Putative apoptosis inhibitory 5	54.884	2	2
MtrunA17Chr4g0061171	len=160 def=Putative translation elongation factor IF5A, translation elongation factor P	53.15	2	2
MtrunA17Chr2g0285171	len=533 EC=2.1.2.1; def=Putative glycine hydroxymethyltransferase	52.705	2	2
MtrunA17Chr2g0296431	len=214 def=Putative DREPP family protein	52.199	2	2
MtrunA17Chr8g0373751	len=453 EC=3.6.3.14; def=Putative H(+)-transporting two-sector ATPase	49.624	2	2
MtrunA17Chr6g0459151	len=425 def=Putative proteasome component (PCI) domain-containing protein	49.514	2	2
MtrunA17Chr4g0031691	len=457 def=Putative oxysterol-binding protein	47.885	2	2
MtrunA17CPg0492891	len=714 EC=6.4.1.2; def=Putative acetyl-CoA carboxylase	47.632	2	2
MtrunA17Chr8g0389041	len=542 EC=6.-.-.-; def=Putative ligase	47.562	2	2
MtrunA17Chr5g0417101	len=120 def=Putative ribosomal protein L34Ae	47.521	2	2
MtrunA17Chr5g0444531	len=455 EC=2.3.1.61; def=Putative dihydrolipoyllysine-residue succinyltransferase	46.6	2	2
MtrunA17Chr7g0228611	len=515 EC=1.1.1.49; def=Glucose-6-phosphate 1-dehydrogenase, cytoplasmic isoform	46.356	2	2
MtrunA17Chr1g0179001	len=112 def=Putative ribosomal protein L12 family	44.597	2	2
MtrunA17Chr5g0427791	len=3655 EC=2.3.2.-;6.2.1.45; def=Putative aminoacyltransferase, E1 ubiquitin-activating enzyme	44.424	2	2
MtrunA17Chr3g0113201	len=288 def=Putative JAB1/MPN/MOV34 metalloenzyme domain, eukaryotic translation initiation factor 3 subunit F	44.403	2	2
MtrunA17Chr4g0034141	len=482 def=Putative cytochrome P450	42.8	2	2
MtrunA17Chr6g0477401	len=245 def=Putative translation initiation factor IF6	42.631	2	2
MtrunA17Chr8g0371571	len=249 PAD1; EC=3.4.25.1; def=Proteasome subunit alpha type-7	41.77	2	2
MtrunA17Chr8g0377101	len=916 EC=1.13.11.12; def=Putative linoleate 13S-lipoxygenase	40.718	2	2
MtrunA17Chr7g0214821	len=710 EC=6.1.1.14; def=Putative glycine--tRNA ligase	40.634	2	2
MtrunA17Chr3g0122081	len=771 def=Putative von Willebrand factor, type A, Zinc finger, Sec23/Sec24-type, sec23/Sec24, trunk	40.577	2	2
MtrunA17Chr1g0177811	len=868 EC=6.1.1.21; def=Putative histidine--tRNA ligase	40.458	2	2
MtrunA17Chr2g0327641	len=103 def=Histone H4	39.919	2	2
MtrunA17Chr7g0263231	len=1084 def=Putative transcription factor/ chromatin remodeling BED-type(Zn) family	39.737	2	2
MtrunA17Chr6g0471921	len=515 EC=6.2.1.8; def=Putative oxalate--CoA ligase	38.354	2	2
MtrunA17Chr6g0478521	len=1377 EC=4.1.2.40; def=Putative tagatose-bisphosphate aldolase	37.772	2	2
MtrunA17Chr3g0097771	len=518 EC=2.3.3.-; def=Putative transferase	37.161	2	2
MtrunA17Chr5g0437531	len=249 EC=1.16.3.1; def=Ferritin-4	36.858	2	2
MtrunA17Chr1g0207501	len=56 def=Putative ribosomal protein S14	36.6	2	2
MtrunA17Chr7g0249351	len=287 EC=5.3.3.2; def=Putative isopentenyl-diphosphate Delta-isomerase	35.138	2	2
MtrunA17Chr8g0376091	len=442 def=Putative mandelate racemase/muconate lactonizing enzyme, enolase domain-containing protein	34.304	2	2
MtrunA17Chr1g0197931	len=123 def=Putative ribosomal protein S10	32.525	2	2
MtrunA17Chr2g0282541	len=252 def=Putative ribosomal protein L15e	30.021	2	2
MtrunA17Chr8g0355811	len=156 def=Putative START-like domain-containing protein	28.996	2	2
MtrunA17Chr8g0381071	len=1089 def=Putative transcription factor WD40-like family	28.01	2	2
MtrunA17Chr7g0223181	len=648 def=Putative Heat shock protein 70 family	415.713	14	1
MtrunA17Chr1g0168531	len=451 def=Putative ribosomal protein L4/L1e	415.203	13	1
MtrunA17Chr1g0180791	len=810 CDC48; EC=3.6.4.6; def=Cell division cycle protein 48	413.413	13	1
MtrunA17Chr4g0031321	len=649 def=Putative Heat shock protein 70 family	364.897	12	1
MtrunA17Chr5g0399471	len=216 def=Putative ribosomal protein L1	337.478	8	1
MtrunA17Chr2g0325151	len=223 def=Putative ribosomal protein L10e	312.998	9	1
MtrunA17Chr3g0128921	len=224 def=Putative ribosomal protein L10e	289.903	9	1
MtrunA17Chr1g0206881	len=450 def=Putative tubulin	273.61	9	1
MtrunA17Chr4g0051631	len=444 EC=2.4.2.1; def=Putative purine-nucleoside phosphorylase	246.887	9	1
MtrunA17Chr8g0388671	len=668 def=Putative Heat shock protein 70 family	245.532	10	1
MtrunA17Chr8g0388761	len=669 def=Putative Heat shock protein 70 family	242.607	10	1
MtrunA17Chr5g0405281	len=258 def=Putative ribosomal protein L2	232.416	7	1
MtrunA17Chr5g0431151	len=1084 def=Putative ubiquitin/SUMO-activating enzyme E1, ubiquitin-activating enzyme E1	227.78	8	1
MtrunA17Chr5g0431171	len=1083 def=Putative ubiquitin/SUMO-activating enzyme E1, ubiquitin-activating enzyme E1	219.818	8	1
MtrunA17Chr3g0145691	len=300 def=Putative ribosomal protein L5 eukaryotic/L18 archaeal	196.895	6	1
MtrunA17Chr4g0073741	len=653 ,,,HSP70; def=Heat shock 70 kDa protein	180.946	7	1
MtrunA17Chr6g0469201	len=699 def=Putative Heat shock protein Hsp90 family	178.638	5	1
MtrunA17Chr2g0329931	len=413 EC=3.6.4.13; def=Putative RNA helicase	155.226	5	1
MtrunA17Chr1g0196751	len=576 def=Putative chaperonin Cpn60/TCP-1 family, groEL-like apical domain, groEL-like equatorial	149.57	4	1
MtrunA17Chr4g0005611	len=264 def=Putative ribosomal protein S4e	147.889	6	1
MtrunA17Chr0c12g0493651	len=419 def=Putative translation elongation factor EF1B, gamma chain, S-crystallin	145.275	4	1
MtrunA17Chr7g0262801	len=445 EC=3.4.25.1; def=Putative proteasome endopeptidase complex	142.24	4	1
MtrunA17Chr2g0276951	len=418 def=Putative translation elongation factor EF1B, gamma chain, S-crystallin	142.237	4	1
MtrunA17Chr1g0160221	len=543 def=Putative chaperonin Cpn60/TCP-1 family, groEL-like apical domain, groEL-like equatorial	138.55	3	1
MtrunA17Chr2g0301621	len=804 EC=2.4.1.13; def=Putative sucrose synthase	137.41	5	1
MtrunA17Chr5g0398801	len=151 RPS13; def=40S ribosomal protein S13	134.148	5	1
MtrunA17Chr1g0202601	len=682 def=Putative Heat shock protein Hsp90 family	133.551	4	1
MtrunA17Chr7g0272321	len=124 def=Putative ribosomal protein L22e	131.323	4	1
MtrunA17Chr4g0056921	len=151 def=Putative ribosomal protein S15	128.947	5	1
MtrunA17Chr1g0157071	len=483 def=Putative proteasome component (PCI) domain, 26S proteasome regulatory subunit	124.58	5	1
MtrunA17Chr6g0461541	len=540 def=Putative T-complex protein 1, theta subunit	124.135	3	1
MtrunA17Chr5g0436791	len=323 def=60S acidic ribosomal protein P0	121.938	4	1
MtrunA17Chr5g0418151	len=480 EC=6.3.4.5; def=Putative argininosuccinate synthase	110.471	5	1
MtrunA17Chr2g0279321	len=510 EC=2.5.1.54; def=Putative 3-deoxy-7-phosphoheptulonate synthase	109.74	3	1
MtrunA17Chr4g0002321	len=243 def=Putative ribosomal protein L7, eukaryotic	103.288	5	1
MtrunA17Chr8g0353881	len=143 def=Putative ribosomal protein S19e	101.379	4	1
MtrunA17Chr1g0155981	len=206 def=Putative ribosomal protein L13	101.089	4	1
MtrunA17Chr5g0393731	len=626 BP80; def=Vacuolar-sorting receptor 1	93.053	2	1
MtrunA17Chr3g0144501	len=887 def=Putative coatomer/calthrin adaptor appendage subdomain, coatomer beta subunit (COPB1)	92.134	4	1
MtrunA17Chr1g0192541	len=533 def=Putative importin-alpha, importin-beta-binding domain, importin subunit alpha	91.353	2	1
MtrunA17Chr3g0116191	len=477 EC=6.3.4.5; def=Putative argininosuccinate synthase	86.367	3	1
MtrunA17Chr1g0207291	len=632 def=Putative EGF-like calcium-binding domain, PA domain, complement Clr-like EGF	86.06	2	1
MtrunA17Chr5g0426501	len=532 EC=2.5.1.54; def=Putative 3-deoxy-7-phosphoheptulonate synthase	84.577	3	1
MtrunA17Chr5g0447011	len=146 def=Putative translation protein SH3-like	75.918	3	1
MtrunA17Chr1g0179211	len=358 EC=4.1.2.13; def=Putative fructose-bisphosphate aldolase	75.05	2	1
MtrunA17Chr7g0219951	len=360 EC=5.4.99.30; def=Putative UDP-arabinopyranose mutase	74.397	2	1
MtrunA17Chr7g0271871	len=532 def=Putative importin-alpha, importin-beta-binding domain, importin subunit alpha	73.759	2	1
MtrunA17Chr2g0321121	len=113 def=Putative ribosomal protein L12 family	73.29	2	1
MtrunA17Chr5g0413331	len=423 EC=2.3.3.8; def=Putative ATP citrate synthase	72.699	2	1
MtrunA17Chr2g0299791	len=1420 def=Putative Heat shock protein 70 family	71.27	2	1
MtrunA17Chr8g0342931	len=750 LOX1.1; EC=1.13.11.58; def=Linoleate 9S-lipoxygenase	71.255	2	1
MtrunA17Chr2g0330561	len=146 def=Putative ribosomal protein L28e	71.151	3	1
MtrunA17Chr2g0316011	len=263 def=Putative 14-3-3 protein	67.465	3	1
MtrunA17Chr5g0419801	len=362 UPTG; EC=2.4.1.-; def=Alpha-1,4-glucan-protein synthase [UDP-forming]	67.057	2	1
MtrunA17Chr8g0350731	len=656 def=Putative Heat shock protein 70 family	66.06	2	1
MtrunA17Chr8g0359401	len=668 EC=4.2.1.76; def=Putative UDP-glucose 4,6-dehydratase	64.755	2	1
MtrunA17Chr4g0067861	len=133 def=Probable 60S ribosomal protein L14	63.978	2	1
MtrunA17Chr2g0327781	len=154 def=Putative ribosomal protein L25/L23	62.893	3	1
MtrunA17Chr1g0149251	len=344 EC=3.6.4.13; def=Putative RNA helicase	60.301	2	1
MtrunA17Chr2g0331981	len=921 def=Putative transcription factor WD40-like family	58.129	4	1
MtrunA17Chr2g0314601	len=670 EC=4.2.1.76; def=Putative UDP-glucose 4,6-dehydratase	57.715	2	1
MtrunA17Chr3g0137901	len=180 EC=3.6.4.13; def=Putative RNA helicase	52.824	2	1
MtrunA17Chr4g0030821	len=152 def=Putative ribosomal protein L25/L23	52.264	3	1
MtrunA17Chr5g0418971	len=259 def=Putative 14-3-3 protein	44.6	3	1
MtrunA17Chr1g0182301	len=216 EC=3.6.5.2; def=Putative small monomeric GTPase	42.211	2	1
MtrunA17Chr4g0055651	len=202 def=Putative small GTPase superfamily, P-loop containing nucleoside triphosphate hydrolase	39.258	2	1
MtrunA17Chr7g0250531	len=202 def=Putative small GTPase superfamily, P-loop containing nucleoside triphosphate hydrolase	39.258	2	1
MtrunA17Chr2g0309471	len=423 EC=2.3.3.8; def=Putative ATP citrate synthase	33.128	2	1

## Sheet: Specific peptides analysis
sequence	modifications	psm_score	calculated_mass	charge	peptide_length	missed_cleavages	start	end	residue_before	residue_after	accession	description	psm count
AMIGQVAGGGR		77.06	1015.52	2	11	0	164	174	R	T	MtrunA17Chr7g0247311	len=259 def=Putative ribosomal protein L2	3
AMIGQVAGGGR	Oxidation (M2)	46.68	1031.52	2	11	0	164	174	R	T	MtrunA17Chr7g0247311	len=259 def=Putative ribosomal protein L2	2
ATLVVGNVLPLR		41.55	1250.77	2	12	0	94	105	K	S	MtrunA17Chr7g0247311	len=259 def=Putative ribosomal protein L2	1
GVVTDVIHDPGR		49.82	1263.66	2	12	0	43	54	K	G	MtrunA17Chr7g0247311	len=259 def=Putative ribosomal protein L2	3
KATLVVGNVLPLR		67.01	1378.87	2	13	1	93	105	K	S	MtrunA17Chr7g0247311	len=259 def=Putative ribosomal protein L2	2
SIPEGAVICNVEGHVGDR		58.52	1907.92	2		0	106	123	R	G	MtrunA17Chr7g0247311	len=259 def=Putative ribosomal protein L2	1
ASGDYAIVISHNPDNDTSR		72.32	2030.93	2	19	0	129	147	R	I	MtrunA17Chr7g0247311	len=259 def=Putative ribosomal protein L2	7
ELFVAAEGLYTGQFIYCGK	Carbamidomethyl (C17)	59.12	2165.05	2	19	0	74	92	K	K	MtrunA17Chr7g0247311	len=259 def=Putative ribosomal protein L2	1
GVAMNPVEHPHGGGNHQHIGHASTVR		52.45	2695.29	3	26	0	201	226	R	R	MtrunA17Chr7g0247311	len=259 def=Putative ribosomal protein L2	1
AMIGQVAGGGR		77.06	1015.52	2	11	0	164	174	R	T	MtrunA17Chr5g0405281	len=258 def=Putative ribosomal protein L2	3
AMIGQVAGGGR	Oxidation (M2)	46.68	1031.52	2	11	0	164	174	R	T	MtrunA17Chr5g0405281	len=258 def=Putative ribosomal protein L2	2
ATLVVGNVLPLR		41.55	1250.77	2	12	0	94	105	K	M	MtrunA17Chr5g0405281	len=258 def=Putative ribosomal protein L2	1
GVVNEIIHDPGR		43.81	1304.68	2		0	43	54	K	G	MtrunA17Chr5g0405281	len=258 def=Putative ribosomal protein L2	1
KATLVVGNVLPLR		67.01	1378.87	2	13	1	93	105	K	M	MtrunA17Chr5g0405281	len=258 def=Putative ribosomal protein L2	2
CSGDYAIVISHNPDNDTSR	Carbamidomethyl (C1)	36.73	2119.92	3	19	0	129	147	R	I	MtrunA17Chr5g0405281	len=258 def=Putative ribosomal protein L2	2
ELFVAAEGLYTGQFIYCGK	Carbamidomethyl (C17)	59.12	2165.05	2	19	0	74	92	K	K	MtrunA17Chr5g0405281	len=258 def=Putative ribosomal protein L2	1
GVAMNPVEHPHGGGNHQHIGHASTVR		52.45	2695.29	3	26	0	201	226	R	R	MtrunA17Chr5g0405281	len=258 def=Putative ribosomal protein L2	1
MtrunA17Chr7g0247311
MtrunA17Chr5g0405281
